# Supplementary material for: A Critical Review of Data Science Applications in Resource Recovery and Carbon Capture from Organic Waste
Source: ACS ES T Eng. 2023 Sep 29;3(10):1424–67. doi: 10.1021/acsestengg.3c00043 (PMC10580293; doi:10.1021/acsestengg.3c00043)
Supplement: Supplementary file 2 — ee3c00043_si_002.xlsx [file ee3c00043_si_002.xlsx]

## Sheet: Title page
A Critical Review of Data Science Applications in Resource Recovery and Carbon Capture from Organic Waste
Mohammed T. Zakia, Lewis S. Rowlesb, Donald A. Adjerohc, and Kevin D. Ornera,*
Affiliations:
aWadsworth Department of Civil and Environmental Engineering, West Virginia University, Morgantown, WV 26505, USA
bDepartment of Civil Engineering and Construction, Georgia Southern University, Statesboro, GA 30458, USA; WV26505, USA
cLane Department of Computer Science and Electrical Engineering, West Virginia University, Morgantown, USA
*Corresponding author: kevin.orner@mail.wvu.edu
List of Contents:
Table S4. Records of the relevant information from literature studies on the applications of data-driven methods for process modeling in resource recovery and carbon capture from organic waste streams.
Table S5. Records of the relevant information from literature studies on the applications of environmental and economic impact analysis tools in resource recovery and carbon capture from organic waste streams.

## Sheet: Table S4
Title	Authors	Year	Journal	Feedstock	1st stage technology	2nd stage technology	Recovered resource	Study area	Data size	Data preparation	Data source	Data-driven modeling	Use case	Feature importance	Model Input	Model Output	Training R2	Testing R2	Training-Testing split	Other model evaluation
Evaluation of the correlations between biodegradability of lignocellulosic feedstocks in anaerobic digestion process and their biochemical characteristics	Liu, X., Bayard, R., Benbelkacem, H., Buffière, P., & Gourdon, R.	2015	Biomass and Bioenergy	1. Agricultural crop residue 2. Forest residue	Anaerobic digestion		Biogas	France and Brasil	14		Secondary	MLR	Inference	PCA	Water and ethanol extractable fraction, Cellulose, Hemicellulose and Lignin content	Biomethane production	R2 = 0.86
Predicting the methane yield of lignocellulosic biomass in mesophilic solid-state anaerobic digestion based on feedstock characteristics and process parameters	Xu, F., Wang, Z. W., & Li, Y.	2014	Bioresource Technology	1. Agricultural crop residue 2. Forest residue	Anaerobic digestion		Biogas	Wooster, OH, USA	50		Secondary	1. MLR 2. ANN	Prediction	PCA	Cellulose, xylan, lignin, extractives content and feedstock/effluent ratio	Methane yield	R2 = 0.79 R2 = 0.89	R2 = 0.95 R2 = 0.80	80-20
Optimization of process parameters for accelerated methane yield from anaerobic co-digestion of rice straw and food waste	Kainthola, J., Kalamdhad, A. S., & Goud, V. V.	2020	Renewable Energy	Agricultural crop residue + Organic municipal solid waste	Anaerobic co-digestion		Biogas	Guwahati (Assam), India	13	Central Composite Design	Experiment	MPR	Optimization		pH and Food/Micro-organism ratio	Methane yield	R2 = 0.67
Optimization of the co-digestion of sewage sludge, maize straw and cow manure: microbial responses and effect of fractional organic characteristics	Wei, L., Qin, K., Ding, J., Xue, M., Yang, C., Jiang, J., & Zhao, Q.	2019	Scientific reports	Agricultural crop residue + Municipal sewage sludge + Animal manure	Anaerobic co-digestion		Biogas	Harbin, China	14		Experiment	MPR	Optimization		Bulk concentration of feedstock and sewage sludge/(agricultural residue + animal manure) ratio	Biogas production	R2 = 0.98
Process optimization of biogas energy production from cow dung with alkali pre-treated coffee pulp	Selvankumar, T., Sudhakar, C., Govindaraju, M., Selvam, K., Aroulmoji, V., Sivakumar, N., & Govarthanan, M.	2017	3 Biotech	Agricultural crop residue + Animal manure	Anaerobic co-digestion		Biogas	Tamil Nadu, India	29	Box–Behnken design	Experiment	MPR	Optimization		Agricultural residue and animal manure weight, temperature and incubation time	Methane yield	R2 = 0.86
The Anaerobic Digestion of Waste Food Materials by Using Cow Dung: A New Methodology to Produce Biogas	Pati, A. R., Saroha, S., Behera, A. P., Mohapatra, S. S., & Mahanand, S. S.	2019	Journal of The Institution of Engineers (India): Series E	Organic municipal solid waste + Animal manure	Anaerobic co-digestion		Biogas	Rourkela, India	13	Box–Behnken design	Experiment	MPR	Optimization		Solid to water ratio, pH, and temperature	Methane production	R2 = 0.98
Treatment of Cattle Manure by Anaerobic Co-Digestion with Food Waste and Pig Manure: Methane Yield and Synergistic Effect	Baek, G., Kim, D., Kim, J., Kim, H., & Lee, C.	2020	International Journal of Environmental Research and Public Health	Organic municipal solid waste + Animal manure	Anaerobic co-digestion		Biogas	Ulsan, Korea	13		Experiment	MPR	Inference	Step-wise	Fractions of organic municipal solid waste and animal manure	Methane yield	R2 = 0.98
Modeling and optimization of biomethane production from solid-state anaerobic co-digestion of organic fraction municipal solid waste and other co-substrates	Saghouri, M., Abdi, R., Ebrahimi-Nik, M., Rohani, A., & Maysami, M.	2020	Energy Sources, Part A: Recovery, Utilization, and Environmental Effects	Organic municipal solid waste + Animal manure + Municipal sewage sludge	Anaerobic co-digestion		Biogas	Iran	13		Experiment	1. MPR 2. ANN	Optimization	Garson's equation	Fractions of organic municipal solid waste, animal manure, and municipal sewage sludge	Methane production	R2 = 0.99 R2 = 0.98	R2 = N/A R2 = 0.98	CV	RMSE, MAPE
An optimum process for anaerobic digestion of wild tree wastes under alkaline pretreatments in biogas plants	Mahmoodi-Eshkaftaki, M., & Mahmoudi, M.	2021	Environmental Technology & Innovation	Agricultural crop residue + Animal manure	Anaerobic co-digestion		Biogas	Jahrom, Iran	30	Min-max normalization	Experiment	MPR	Optimization	VIP	Fraction of inoculum, forest waste, animal manure, NaOH, urea	Methane yield	R2 = 0.71			RMSE
Anaerobic co-digestion of livestock wastes with vegetable processing wastes: A statistical analysis	Molinuevo-Salces, B., García-González, M. C., González-Fernández, C., Cuetos, M. J., Morán, A., & Gómez, X.	2010	Bioresource Technology	Agricultural crop residue + Animal manure	Anaerobic co-digestion		Biogas	Avila, Palencia, Segovia in Spain	9	Central Composite Design	Experiment	MPR	Optimization		Initial substrate concentration and proportion of co-substrate added	Methane yield	R2 = 0.69
Anaerobic co-digestion of animal manure and wheat straw for optimized biogas production by the addition of magnetite and zeolite	Liu, L., Zhang, T., Wan, H., Chen, Y., Wang, X., Yang, G., & Ren, G.	2015	Energy Conversion and Management	Agricultural crop residue + Animal manure	Anaerobic co-digestion		Biogas	Yang ling, Shanxi, China	21		Experiment	MPR	Optimization		Co-substrates ratio and additive dose	Biogas potential	R2 = 0.98
Enhancement of Sewage Sludge Digestion by Co-digestion with Food Waste and Swine Waste	Ahn, Y., Lee, W., Kang, S., & Kim, S. H.	2020	Waste and Biomass Valorization	Municipal solid waste + Animal manure + Municipal sewage sludge	Anaerobic co-digestion		Biogas	M city, Korea	17	Box–Behnken design	Experiment	MPR	Optimization		Concentration of municipal solid waste, animal manure, and municipal sewage sludge	Methane yield	R2 = 0.99
Optimization of methane production in a swine manure–rice straw anaerobic co-digestion process with sycamore sawdust biochar application	Jiang, B., Lin, Y., Lun, Y., & Xu, Z.	2021	International Journal of Environmental Science and Technology	Agricultural crop residue + Animal manure	Anaerobic co-digestion		Biogas	Guangzhou, China	17	Box–Behnken design	Experiment	MPR	Optimization		Total solids, percentage of animal manure and sawdust biochar	Methane yield	R2 = 0.99
Anaerobic co-digestion of cow dung and cotton seed hull with different blend ratio: experimental and kinetic study	Venkateshkumar, R., Shanmugam, S., & Veerappan, A. R.	2020	Biomass Conversion and Biorefinery	Agricultural crop residue + Animal manure	Anaerobic co-digestion		Biogas	Tamilnadu, India	45		Experiment	MPR	Inference		Hydraulic retention time and type of reactor (%Agricultural residue + %Animal manure	Biogas production	R2 = 0.94			RMSE
Spatial decision support system to evaluate crop residue energy potential by anaerobic digestion	Escalante, H., Castro, L., Gauthier-Maradei, P., & De La Vega, R. R.	2016	Bioresource technology	Agricultural crop residue	Anaerobic digestion		Biogas	Santander, Colombia	45		Experiment	MPR	Prediction	Step-wise	Cellulose, Hemicellulose and Lignin content, C/N ratio, Volatile and total solids, Inoculums/Substrate ratio	Biomethane production	R2 = 0.95	R2 = N/R	70-30
Effect of particle size reduction and ensiling fermentation on biogas formation and silage quality of wheat straw	Gallegos, D., Wedwitschka, H., Moeller, L., Zehnsdorf, A., & Stinner, W.	2017	Bioresource technology	Agricultural crop residue	Anaerobic digestion		Biogas	Leipzig, Germany	32		Experiment	MPR	Inference	Pearson's correlation	Particle size, Total solids, Effect of additives	Methane yield	R2 = 0.98
Dual biogas and biochar production from rice straw biomass: a techno-economic and sustainable development approach	Ezz, H., Ibrahim, M. G., Fujii, M., & Nasr, M.	2021	Biomass Conversion and Biorefinery	Agricultural crop residue	Anaerobic digestion		Biogas	Kafr EL-Sheikh, Egypt	15	Box–Behnken design	Experiment	MPR	Optimization		NaOH concentration, solid/liquid ratio, and reaction time	Biomethane production	R2 = 0.95
Modelling the effects of particle size pretreatment method on biogas yield of groundnut shells	Olatunji, K. O., Madyira, D. M., Ahmed, N. A., Jekayinfa, S. O., & Ogunkunle, O.	2022	Waste Management & Research	Agricultural crop residue	Anaerobic digestion		Biogas	Africa	30	Central Composite Design	Experiment	1. MPR 2. ANN	Optimization		Temperature, Hydraulic retention time, and Particle size	Methane yield	R2 = 0.59 R2 = 0.98	R2 = N/A R2 = 0.95	70-30	MAPE, RMSE, MAD
Modelling and Optimization of Biogas Production from Anaerobic Digestion of Agricultural Waste: A Factorial Design Analysis	Mohammed, A., Abubakar, G. I., Jibrin, M. J., & Mohammed, U. G.	2016	Nigeria Journal of Engineering and Applied Sciences	Animal manure	Anaerobic digestion		Biogas	Africa	54		Experiment	MPR	Optimization		Concentration, Feed type, Seeding, and Time	Biogas production	R2 = 0.86
Influence of thermal pretreatment on the biochemical methane potential of wheat straw	Ferreira, L. C., Donoso-Bravo, A., Nilsen, P. J., Fdz-Polanco, F., & Pérez-Elvira, S. I.	2013	Bioresource Technology	Agricultural crop residue	Anaerobic digestion		Biogas	Valladolid, Spain	9		Experiment	MPR	Optimization		Temperature and Time	Biogas production	R2 = 0.57
Enhancement of biogas production from organic fraction of municipal solid waste using hydrothermal pretreatment	Dasgupta, A., & Chandel, M. K.	2019	Bioresource Technology Reports	Organic municipal solid waste	Anaerobic digestion		Biogas	Bombay, India	12		Experiment	MPR	Inference	Step-wise	Hydrothermal pretreatment temperature and treatment duration	Methane yield	R2 = 0.71
Characteristics of animal slurry as a key biomass for biogas production in Denmark	Triolo, J. M., Ward, A. J., Pedersen, L., & Sommer, S. G.	2013	Biomass Now-Sustainable Growth and Use	Animal manure	Anaerobic digestion		Biogas	Denmark	21		Experiment	MLR	Prediction		Organic fractions, volatile fatty acids, and lignin content	Biomethane potential	R2 = 0.97
Design, construction and mathematical modelling of the performance of a biogas digester for a family in the Eastern Cape province, South Africa	Mukumba, P., Makaka, G., Mamphweli, S., & Masukume, P. M.	2019	African Journal of Science, Technology, Innovation and Development	Animal manure	Anaerobic digestion		Biogas	Eastern Cape province, South Africa	29		Experiment	MLR	Optimization		pH, chemical oxygen demand, Ammonium-nitrogen, digester temperature, and total alkalinity	Methane yield	R2 = 0.99
Biogas Production from Vietnamese Animal Manure, Plant Residues and Organic Waste: Influence of Biomass Composition on Methane Yield	Cu, T. T. T., Nguyen, T. X., Triolo, J. M., Pedersen, L., Le, V. D., Le, P. D., & Sommer, S. G.	2015	Asian-Australasian journal of animal sciences	Animal manure	Anaerobic digestion		Biogas	Vietnam	9		Experiment	MLR	Inference	Step-wise	Lipid, lignin, and cellulose content	Biomethane potential	R2 = 0.97
A new algorithm to characterize biodegradability of biomass during anaerobic digestion: Influence of lignin concentration on methane production potential	Triolo, J. M., Sommer, S. G., Møller, H. B., Weisbjerg, M. R., & Jiang, X. Y.	2011	Bioresource Technology	Animal manure	Anaerobic digestion		Biogas	Horsens, Denmark	10		Experiment	MLR	Prediction	Step-wise	Lignin and cellulose content	Biomethane potential	R2 = 0.94			RMSE
Comparison on batch anaerobic digestion of five different livestock manures and prediction of biochemical methane potential (BMP) using different statistical models	Kafle, G. K., & Chen, L.	2015	Waste Management	Animal manure	Anaerobic digestion		Biogas	Idaho, USA	45		Experiment	MLR	Prediction	Step-wise	Crude protein, lignin content, and acid detergent fiber	Biomethane potential	R2 = 0.99			MAD
The effects of temperature and duration of thermal pretreatment on the solid-state anaerobic digestion of dairy cow manure	McVoitte, W. P., & Clark, O. G.	2019	Heliyon	Animal manure	Anaerobic digestion		Biogas	Quebec, Canada	24	Central Composite Design	Experiment	MPR	Optimization		Oven temperature and duration of treatment temperature	Methane production	R2 = 0.48			RMSE
Utilization of pumice for improving biogas production from poultry manure by anaerobic digestion: A modeling and process optimization study using response surface methodology	Yılmaz, Ş., & Şahan, T.	2020	Biomass and Bioenergy	Animal manure	Anaerobic digestion		Biogas	Van, Turkey	30	Box–Behnken design	Experiment	MPR	Optimization		Total solids, inoculum ratio, amount of pumice, and particle size	Methane production	R2 = 0.98
The use of laboratory scale reactors to predict sensitivity to changes in operating conditions for full-scale anaerobic digestion treating municipal sewage sludge	McLeod, J. D., Othman, M. Z., Beale, D. J., & Joshi, D.	2015	Bioresource Technology	Municipal sewage sludge	Anaerobic digestion		Biogas	Bangholme, Victoria, Australia	24		Experiment	MPR	Inference		Temperature, sludge retention time, organic loading rate	Biogas yield	R2 = 0.89
Phosphorus recovery by struvite from anaerobic co-digestion effluents during residual biomass treatment	Ochoa, C., Hernández, M. A., Bayona, O. L., Camargo, H. A., Cabeza, I. O., & Candela, A. M.	2021	Biomass Conversion and Biorefinery	Agricultural crop residue + Animal manure	Anaerobic co-digestion	Struvite precipitation	Nutrient	Colombia	11		Experiment	MPR	Inference		Ca2+/PO43- ratio and pH	P recovery	R2 = 0.92
Phosphorus recovered from digestate by hydrothermal processes with struvite crystallization and its potential as a fertilizer	Zhang, T., He, X., Deng, Y., Tsang, D. C., Jiang, R., Becker, G. C., & Kruse, A.	2020	Science of the Total Environment	Animal manure	Anaerobic digestion	Struvite precipitation	Nutrient	Beijing, China	13	Central Composite Design	Experiment	MPR	Optimization		Mg2+:PO43− ratio and pH	P recovery	R2 = 0.99
Struvite production from food processing wastewater and incinerated sewage sludge ash as an alternative N and P source: Optimization of multiple resources recovery by response surface methodology	Zin, M. M. T., & Kim, D. J.	2019	Process Safety and Environmental Protection	Municipal solid waste	Anaerobic digestion	Struvite precipitation	Nutrient	Pocheon city, Korea	20	Central Composite Design	Experiment	MPR	Optimization		pH, Mg2+/PO43- ratio, and NH4+/PO43- ratio	P recovery N recovery	R2 = 0.95
Maximizing ammonium and phosphate recovery from food wastewater and incinerated sewage sludge ash by optimal Mg dose with RSM	Zin, M. M. T., Tiwari, D., & Kim, D. J.	2020	Journal of Industrial and Engineering Chemistry	Municipal solid waste	Anaerobic digestion	Struvite precipitation	Nutrient	Pocheon city, Korea	20	Central Composite Design	Experiment	MPR	Optimization		pH, Mg2+/PO43- ratio, and NH4+/PO43- ratio	P recovery N recovery	R2 = 0.95
Evaluation of an integrated ammonia stripping, recovery, and biogas scrubbing system for use with anaerobically digested dairy manure	Jiang, A., Zhang, T., Zhao, Q. B., Li, X., Chen, S., & Frear, C. S.	2014	Biosystems Engineering	Animal manure	Anaerobic digestion	Ammonia stripping	Nutrient	Pullman, Washington, USA	45		Experiment	MPR	Optimization		Temperature and pH	Ammonia removal efficiency	R2 = 0.83
Efficient nitrogen removal and recovery from real digested sewage sludge reject water through electroconcentration	Koskue, V., Freguia, S., Ledezma, P., & Kokko, M.	2021	Journal of Environmental Chemical Engineering	Municipal sewage sludge	Anaerobic digestion	Ammonia stripping	Nutrient		6		Experiment	MLR	Inference		NH4+-N load ratio	Ammonium nitrogen recovery efficiency	R2 = 0.89
The impact of biogas digestate typology on nutrient recovery for plant growth: Accessibility indicators for first fertilization prediction	Jimenez, J., Grigatti, M., Boanini, E., Patureau, D., & Bernet, N.	2020	Waste Management	1. Agricultural crop residue 2. Municipal solid waste 3. Animal manure 4. Municipal sewage sludge	Anaerobic digestion	Composting	Nutrient		13		Experiment	PLSR	Prediction	PCA	C:N ratio, water extractable N Inorganic water extractable and less accessible fractions of P	P recovery N recovery	R2 = 0.70
Optimization of bio-oil production from solid digestate by microwave-assisted liquefaction	Barbanera, M., Pelosi, C., Taddei, A. R., & Cotana, F.	2018	Energy Conversion and Management	Agricultural crop residue + Animal manure	Anaerobic digestion	Direct liquefaction	Bio-oil		15	Box–Behnken design	Experiment	MPR	Optimization		Temperature, time, solvent/biomass ratio	Bio-oil yield	R2 = 0.99
Hydrothermal carbonization of anaerobically digested maize silage	Mumme, J., Eckervogt, L., Pielert, J., Diakité, M., Rupp, F., & Kern, J.	2011	Bioresource Technology	Agricultural crop residue	Anaerobic digestion	Hydrothermal carbonization	Hydrochar		15	Box–Behnken design	Experiment	MLR	Inference		Temperature, reaction time, pH	Carbon content and yield of hydrochar	R2 = 0.98
Hydrothermal Carbonization of Digestate in the Presence of Zeolite: Process Efficiency and Composite Properties	Mumme, J., Titirici, M. M., Pfeiffer, A., Lüder, U., Reza, M. T., & Mašek, O.	2015	ACS Sustainable Chemistry & Engineering	Agricultural crop residue + Animal manure	Anaerobic digestion	Hydrothermal carbonization	Hydrochar	Hof Karp, Rastow, Germany	15		Experiment	MLR	Inference		Temperature and reaction time	Carbon content in hydrochar	R2 = 0.81
Full scale composting of food waste and tree pruning: How large is the variation on the compost nutrients over time?	Cestonaro, T., de Vasconcelos Barros, R. T., de Matos, A. T., & Costa, M. A.	2021	Science of The Total Environment	Forest residue + Municipal solid waste	Co-composting		Nutrient	Belo Horizonte, Brazil	36		Experiment	MLR	Inference	VIP	Initial mass, cation exchange capacity, C/N ratio, seasonal effect	N and P content	R2 = 0.78
Application of artificial neural network and multiple linear regression in modeling nutrient recovery in vermicompost under different conditions	Hosseinzadeh, A., Baziar, M., Alidadi, H., Zhou, J. L., Altaee, A., Najafpoor, A. A., & Jafarpour, S.	2020	Bioresource Technology	Municipal solid waste	Composting		Nutrient	Mashhad, Iran	20	Min-max normalization	Experiment	1. MLR 2. ANN	Prediction	Garson's equation	Dehydrogenase enzyme, water soluble carbon, NH4+/NO3- ratio, pH, electrical conductivity, and C/N ratio	Total N and P	R2 = 0.78 R2 = 0.99	R2 = N/A R2 = 0.99	70-30	RMSE, MAD
Rapid estimation of nutrients in chicken manure during plant-field composting using physicochemical properties	Huang, G., Wang, X., & Han, L.	2011	Bioresource Technology	Animal manure	Composting		Nutrient	Shandong province, China	104		Experiment	MLR	Prediction	Step-wise	pH and dry matter	Total N and P	R2 = 0.90			RMSE
Characterization and composting of poultry litter in forced-aeration piles	Tiquia, S. M., & Tam, N. F.	2002	Process Biochemistry	Animal manure	Composting		Nutrient	Castle Peak, Hong Kong	40		Experiment	MPR	Inference		Temperature	NH4+-N, NOx--N, total P	R2 = 0.46
Predicting Phosphorus Availability from Soil-Applied Composted and Non-Composted Cattle Feedlot Manure	Zvomuya, F., Helgason, B. L., Larney, F. J., Janzen, H. H., Akinremi, O. O., & Olson, B. M.	2006	Journal of Environmental Quality	Animal manure	Composting		Nutrient	Alberta, Canada	22		Experiment	PLSR	Prediction	VIP	Cummulative P uptake	Total water-extractable P and total P	R2 = 0.83
Economic tradeoff between biochar and bio-oil production via pyrolysis	Yoder, J., Galinato, S., Granatstein, D., & Garcia-Pérez, M.	2011	Biomass and Bioenergy	1. Agricultural crop residue 2. Forest residue	Pyrolysis		Bio-oil and Biochar		206		Secondary	MPR	Inference		Temperature	Bio-oil and biochar yield	R2 = 0.91
Progress in pyrolysis conversion of waste into value-added liquid pyro-oil, with focus on heating source and machine learning analysis	Ge, S., Shi, Y., Xia, C., Huang, Z., Manzo, M., Cai, L., ... & Lam, S. S.	2021	Energy Conversion and Management	1. Agricultural crop residue 2. Forest residue	Pyrolysis		Bio-oil		182		Secondary	1. MLR 2. MPR	Optimization	Tree-based feature importance	Temperature, heating rate, particle size, feedstock type, and heating source	Bio-oil yield	R2 = 0.35 R2 = 0.46			RMSE
Thermogravimetric analysis and the optimisation of bio-oil yield from fixed-bed pyrolysis of rice husk using response surface methodology (RSM)	Isa, K. M., Daud, S., Hamidin, N., Ismail, K., Saad, S. A., & Kasim, F. H.	2011	Industrial Crops and Products	Agricultural crop residue	Pyrolysis		Bio-oil	Kedah, Malaysia	30	Central Composite Design	Experiment	MPR	Optimization		Temperature, heating rate, particle size, and holding time	Bio-oil yield	R2 = 0.96
Optimization and characterization of bio-oil produced by microwave assisted pyrolysis of oil palm shell waste biomass with microwave absorber	Mushtaq, F., Abdullah, T. A. T., Mat, R., & Ani, F. N.	2015	Bioresource Technology	Agricultural crop residue	Pyrolysis		Bio-oil	Kekwa Indah Snd Bhd, Malaysia	20	Central Composite Design	Experiment	MPR	Optimization		Coconut activated carbon loading, microwave power, and N2 flow rate	Bio-oil yield	R2 = 0.89
Optimization and characterization studies on bio-oil production from palm shell by pyrolysis using response surface methodology	Abnisa, F., Daud, W. W., & Sahu, J. N.	2011	Biomass and Bioenergy	Agricultural crop residue	Pyrolysis		Bio-oil	Kuala Lumpur, Malaysia	30	Central Composite Design	Experiment	MPR	Optimization		Temperature, Flow rate of N2, reaction time, and particle size	Bio-oil yield	R2 = 0.94
The Effects of Reaction Temperature and Time and Particle Size of Corn Stover on Microwave Pyrolysis	Lei, H., Ren, S., & Julson, J.	2009	Energy & Fuels	Agricultural crop residue	Pyrolysis		Bio-oil	Brooking, South Dakota, USA	20	Central Composite Design	Experiment	MPR	Optimization		Temperature and time	Bio-oil yield	R2 = 0.94
Design and operation of a low cost bio-oil fast pyrolysis from sugarcane bagasse on circulating fluidized bed reactor in a pilot plant	Treedet, W., & Suntivarakorn, R.	2018	Fuel Processing Technology	Agricultural crop residue	Pyrolysis		Bio-oil	Thailand	45		Experiment	MPR	Optimization		Reaction temperature, superficial velocity, and feed rate	Bio-oil yield	R2 = 0.86
The Addition of Water to Extract Maximum Levoglucosan from the Bio-oil Produced via Fast Pyrolysis of Pretreated Loblolly Pinewood	Li, Q., Steele, P. H., Mitchell, B. K., Ingram, L. L., & Yu, F.	2013	BioResources	Forest residue	Pyrolysis		Bio-oil	Starkville, Mississippi, USA	11	Box–Behnken design	Experiment	MPR	Optimization		Water to bio-oil ratio, temperature, and time	Bio-oil yield	R2 = 0.95
Life cycle perspective of bio-oil and biochar production from hardwood biomass; what is the optimum mix and what to do with it?	Lu, H. R., & El Hanandeh, A.	2019	Journal of Cleaner Production	Forest residue	Pyrolysis		Bio-oil and Biochar		50		Secondary	MPR	Prediction		Temperature	Bio-oil and biochar yield	R2 = 0.71
Optimisation and characterisation of bio-oil produced by Acacia mangium Willd wood pyrolysis	Crespo, Y. A., Naranjo, R. A., Quitana, Y. G., Sanchez, C. G., & Sanchez, E. M. S.	2017	Wood Science and Technology	Forest residue	Pyrolysis		Bio-oil	Cuba	16	Box–Behnken design	Experiment	MPR	Optimization		Temperature, heating rate, and particle size	Bio-oil yield	R2 = 0.96
The regression analysis of fast pyrolysis product yields and determination of product quality	Ateş, F., & Erginel, N.	2012	Fuel	Forest residue	Pyrolysis		Bio-oil and Biochar	Turkey	12		Experiment	MPR	Inference		Temperature and heating rate	Bio-oil and biochar yield	R2 = 0.92
Co-pyrolysis of eucalyptus and sodium polyacrylate: optimization and synergistic effect	Singh, R. K., Shrivastava, D. K., Sarkar, A., & Chakraborty, J. P.	2020	Fuel	Forest residue	Pyrolysis		Bio-oil	Varanasi, India	28	Central Composite Design	Experiment	MPR	Optimization		Polymer/biomass ratio, temperature, heating rate, and residence time	Bio-oil yield	R2 = 0.99
Optimization of Production of Lignocellulosic Biomass Bio-oil from Oil Palm Trunk	Oramahi, H. A., Diba, F., & Yoshimura, T.	2015	Procedia Environmental Sciences	Forest residue	Pyrolysis		Bio-oil	Pontianak Regency, West Kalimantan, Indonesia	15	Box–Behnken design	Experiment	MPR	Optimization		Temperature, time, and moisture content	Bio-oil yield	R2 = 0.91
Optimization of Bark Fast Pyrolysis for the Production of Phenol-Rich Bio-oil	Ren, X., Gou, J., Wang, W., Li, Q., Chang, J., & Li, B.	2013	BioResources	Forest residue	Pyrolysis		Bio-oil	Heilongjiang Province, China	20	Central Composite Design	Experiment	MPR	Optimization		Temperature, flow rate, and particle size	Bio-oil yield	R2 = 0.96
Biofuel production and kinetics analysis for microwave pyrolysis of Douglas fir sawdust pellet	Ren, S., Lei, H., Wang, L., Bu, Q., Chen, S., Wu, J., ... & Ruan, R.	2012	Journal of Analytical and Applied Pyrolysis	Forest residue	Pyrolysis		Bio-oil	Oregon, USA	13	Central Composite Design	Experiment	MPR	Optimization		Reaction temperature and time	Bio-oil yield	R2 = 1.00
Pyrolysis of timber in a semi-batch reactor: Maximization of bio-oil using central composite design	Sharma, A., & Mohanty, B.	2021	International Journal of Energy Research	Forest residue	Pyrolysis		Bio-oil	Meerut, Uttar Pradesh, India	16	Central Composite Design	Experiment	MPR	Optimization		Temperature, particle size, and flow rate of N2	Bio-oil yield	R2 = 0.99			MAD, MSE
Pyrolysis of spent coffee grounds using a screw-conveyor reactor	Kelkar, S., Saffron, C. M., Chai, L., Bovee, J., Stuecken, T. R., Garedew, M., ... & Kriegel, R. M.	2015	Fuel Processing Technology	Municipal solid waste	Pyrolysis		Bio-oil	Atlanta, Georgia, USA	11	Central Composite Design	Experiment	MPR	Optimization	PCA	Temperature and residence time	Bio-oil yield	R2 = 0.96			RMSE
Bio-oil from microwave assisted pyrolysis of food waste-optimization using response surface methodology	Kadlimatti, H. M., Mohan, B. R., & Saidutta, M. B.	2019	Biomass and Bioenergy	Municipal solid waste	Pyrolysis		Bio-oil	Mangalore city, India	20	Central Composite Design	Experiment	MPR	Optimization		Temperature, time, and flow rate of N2	Bio-oil yield	R2 = 0.94
Optimization of bio-oil production from microwave co-pyrolysis of food waste and low-density polyethylene with response surface methodology	Neha, S., & Remya, N.	2021	Journal of Environmental Management	Municipal solid waste	Pyrolysis		Bio-oil	India	17	Central Composite Design	Experiment	MPR	Optimization		Temperature, residence time, and low density poly-ethelene (plastic bag) in feed	Bio-oil yield	R2 = 0.97
Multivariate optimisation study and life cycle assessment of microwave-induced pyrolysis of horse manure for waste valorisation and management	Mong, G. R., Chong, C. T., Ng, J. H., Chong, W. W. F., Ong, H. C., & Tran, M. V.	2021	Energy	Animal manure	Pyrolysis		Bio-oil and Biochar	Johor Bahru, Malaysia	27	Central Composite Design	Experiment	MLR	Optimization		Temperature, flow rate of N2, and activated carbon/horse manure ratio	Bio-oil and biochar yield	R2 = 0.89
Pyrolysis of Domestic Sewage Sludge: Influence of Operational Conditions on the Product Yields Using Factorial Design	Al-Mrayat, T., Al-Hamaiedeh, H., El-Hasan, T., Aljbour, S. H., Al-Ghzawi, Z., & Mohawesh, O	2022	Heliyon	Municipal sewage sludge	Pyrolysis		Bio-oil and Biochar	Mutah, Jordan	15	Central Composite Design	Experiment	MPR	Inference		Temperature, heating rate, and time	Bio-oil and biochar yield	R2 = 0.93
The Production of Engineered Biochars in a Vertical Auger Pyrolysis Reactor for Carbon Sequestration	Brassard, P., Godbout, S., Raghavan, V., Palacios, J. H., Grenier, M., & Zegan, D.	2017	Energies	1. Agricultural crop residue 2. Forest residue	Pyrolysis		Biochar	Canada	15	Box–Behnken design	Experiment	MPR	Optimization		Temperature, residence time, and flow rate of N2	Biochar yield	R2 = 0.97
Biochar production from agricultural biomass through microwave-assisted pyrolysis: predictive modelling and experimental validation of biochar yield	Narde, S. R., & Remya, N.	2021	Environment, Development and Sustainability	Agricultural crop residue	Pyrolysis		Biochar		123	Percentile outlier removal	Secondary + Experiment	MPR	Prediction	Correlation (Pearson's and Spearman)	Temperature, volatile matter, and ash content	Biochar yield	R2 = 0.89	R2 = 0.89	80-20	RMSE
Influence of operating parameters on the microwave pyrolysis of rice husk: biochar yield, energy yield, and property of biochar	Sahoo, D., & Remya, N.	2020	Biomass Conversion and Biorefinery	Agricultural crop residue	Pyrolysis		Biochar	Odisha, India	11	Central Composite Design	Experiment	MPR	Optimization		Heating time and microwave power	Biochar yield	R2 = 0.87
TGA study examining the effect of pressure and peak temperature on biochar yield during pyrolysis of two-phase olive mill waste	Manyà, J. J., Roca, F. X., & Perales, J. F.	2013	Journal of Analytical and Applied Pyrolysis	Agricultural crop residue	Pyrolysis		Biochar	Aragón, Spain	7	Box–Behnken design	Experiment	MPR	Inference		Temperature and pressure	Biochar yield	R2 = 0.86
Effect of self-purging pyrolysis on yield of biochar from maize cobs, husks and leaves	Intani, K., Latif, S., Kabir, A. R., & Müller, J.	2016	Bioresource Technology	Agricultural crop residue	Pyrolysis		Biochar	Hohenheim, Germany	18	Box–Behnken design	Experiment	MPR	Optimization		Temperature, heating rate, and holding time	Biochar yield	R2 = 0.99			MAPE
Influence of temperature and duration of pyrolysis on the property heterogeneity of rice straw biochar and optimization of pyrolysis conditions for its application in soils	Chandra, S., & Bhattacharya, J.	2019	Journal of Cleaner Production	Agricultural crop residue	Pyrolysis		Biochar	Kharagpur, India	12	Central Composite Design	Experiment	MPR	Optimization		Temperature and time	Biochar yield	R2 = 0.99
Experimental study on the effect of pyrolysis pressure, peak temperature, and particle size on the potential stability of vine shoots-derived biochar	Manyà, J. J., Ortigosa, M. A., Laguarta, S., & Manso, J. A.	2014	Fuel	Agricultural crop residue	Pyrolysis		Biochar	Somontano, Spain	11	Central Composite Design	Experiment	MPR	Inference	Pearson's correlation	Temperature, pressure, and particle size	Biochar yield	R2 = 0.93
Optimization of process parameters for microwave pyrolysis of oil palm fiber (OPF) for hydrogen and biochar production	Hossain, M. A., Ganesan, P., Jewaratnam, J., & Chinna, K.	2017	Energy Conversion and Management	Agricultural crop residue	Pyrolysis		Biochar	Malaysia	20	Central Composite Design	Experiment	MPR	Optimization		Temperature, microwave power, and flow rate of N2	Biochar yield	R2 = 0.98
Characterization and Process Optimization of Biochar Produced Using Novel Biomass, Waste Pomegranate Peel: A Response Surface Methodology Approach	Siddiqui, M. T. H., Nizamuddin, S., Mubarak, N. M., Shirin, K., Aijaz, M., Hussain, M., & Baloch, H. A.	2019	Waste and Biomass Valorization	Agricultural crop residue	Pyrolysis		Biochar	Malaysia	20	Central Composite Design	Experiment	MPR	Optimization		Temperature, time, and particle size	Biochar yield	R2 = 0.99
Thermogravimetric pyrolysis for neem char using novel agricultural waste: a study of process optimization and statistical modeling	Siddiqui, M. T. H., Nizamuddin, S., Baloch, H. A., Mubarak, N. M., Tunio, M. M., Riaz, S., ... & Hussain, M.	2018	Biomass Conversion and Biorefinery	Agricultural crop residue	Pyrolysis		Biochar	Malaysia	20	Central Composite Design	Experiment	MPR	Optimization		Temperature, time, and particle size	Biochar yield	R2 = 0.99
Evaluation of influential factors in microwave assisted pyrolysis of sugarcane bagasse for biochar production	Selvam, S. S., & Paramasivan, B.	2021	Environmental Technology & Innovation	Agricultural crop residue	Pyrolysis		Biochar	Rourkela, India	32	Box–Behnken design	Experiment	MLR	Optimization		Feedstock amount, feedstock size, moisture, catalyst dose, power, and time	Biochar yield	R2 = 0.94
White Poplar Microwave Pyrolysis: Heating Rate and Optimization of Biochar Yield	Li, X., Li, K., Li, H., El-Mashad, H., Jenkins, B., & Yin, W.	2018	BioResources	Forest residue	Pyrolysis		Biochar	Huaian, Jiangsu province, China	20	Central Composite Design	Experiment	MPR	Optimization		Temperature, particle size, and moisture content	Biochar yield	R2 = 0.88
Effects of process parameters and selective heating on microwave pyrolysis of lignocellulosic biomass for biochar production	Dutta, B., Gariepy, Y., & Raghavan, G. S.	2015	Canadian Biosystems Engineering	Forest residue	Pyrolysis		Biochar	Canada	20	Central Composite Design	Experiment	MPR	Prediction		Temperature, particle size, and doping ratio (char/biomass ratio)	Biochar yield	R2 = 0.89			RMSE
Optimizing slow pyrolysis of banana peels wastes using response surface methodology	Omulo, G., Banadda, N., Kabenge, I., & Seay, J.	2019	Environmental Engineering Research	Municipal solid waste	Pyrolysis		Biochar	Uganda	20	Central Composite Design	Experiment	MPR	Optimization		Temperature, sample mass, and residence time	Biochar yield	R2 = 0.94
Optimization of Pyrolysis Parameters for Production of Biochar From Banana Peels: Evaluation of Biochar Application on the Growth of Ipomoea aquatica	Te, W. Z., Muhanin, K. N. M., Chu, Y. M., Selvarajoo, A., Singh, A., Ahmed, S. F., ... & Show, P. L.	2021	Frontiers in Energy Research	Municipal solid waste	Pyrolysis		Biochar	Selangor, Malaysia	20	Central Composite Design + Completely Randomized Design	Experiment	MPR	Optimization		Temperature, heating rate, and residence time	Biochar yield	R2 = 0.90
Combining a 2-D multiphase CFD model with a Response Surface Methodology to optimize the gasification of Portuguese biomasses	Silva, V., & Rouboa, A.	2015	Energy Conversion and Management	Agricultural crop residue + Forest residue	Gasification		Syngas	Portugal	13		Experiment	MPR	Optimization		Temperature, steam/biomass ratio, and Biomass type	Syngas yield	R2 = 0.98
Modeling and parametric optimization of air catalytic co-gasification of wood-oil palm fronds blend for clean syngas (H2+CO) production	Inayat, M., Sulaiman, S. A., Inayat, A., Shaik, N. B., Gilal, A. R., & Shahbaz, M.	2021	International Journal of Hydrogen Energy	Agricultural crop residue + Forest residue	Gasification		Syngas	Perak, Malaysia	17	Box–Behnken design + Min-max normalization	Experiment	1. MPR 2. ANN	Optimization		Temperature, catalyst loading, and biomass blending ratio	Syngas yield	R2 = 0.98 R2 = 0.99	R2 = N/A R2 = 0.97	60-40
Air flowrate and particle size effect on gasification of arecanut husk with preheated air through waste heat recovery from syngas	Vikraman, V. K., Subramanian, P., Kumar, D. P., Sriramajayam, S., Mahendiran, R., & Ganapathy, S.	2022	Bioresource Technology Reports	Agricultural crop residue	Gasification		Syngas	Coimbatore, India	13	Central Composite Design	Experiment	MPR	Optimization		Air flowrate and particle size	Syngas yield	R2 = 0.98
Parametric optimisation through the use of Box-Behnken design in the Co-gasification of oil palm trunk and frond for syngas production	Umar, H. A., & Sulaiman, S. A.	2022	Fuel	Agricultural crop residue	Gasification		Syngas	Perak, Malaysia	17	Box–Behnken design	Experiment	MPR	Optimization		Temperature, particle size, and blending ratio	Syngas yield	R2 = 0.93
Application of response surface methodology in catalytic co-gasification of palm wastes for bioenergy conversion using mineral catalysts	Inayat, M., Sulaiman, S. A., Shahbaz, M., & Bhayo, B. A.	2020	Biomass and Bioenergy	Agricultural crop residue	Gasification		Syngas		17	Box–Behnken design	Experiment	MPR	Optimization		Temperature, catalyst loading, and biomass blending ratio	Syngas yield	R2 = 0.96
Solar-driven steam gasification of oil palm empty fruit bunch to produce syngas: Parametric optimization via central composite design	Al-Muraisy, S. A., Soares, L. A., Chuayboon, S., Ismail, S. B., Abanades, S., van Lier, J. B., & Lindeboom, R. E.	2022	Fuel Processing Technology	Agricultural crop residue	Gasification		Syngas	Selangor, Malaysia	15	Central Composite Design	Experiment	MPR	Optimization	PCA	Temperature, H2O/biomass ratio, and biomass flowrate	Syngas yield	R2 = 0.85	R2 = 0.88	CV
Numerical investigation of sugarcane bagasse gasification using Aspen Plus and response surface methodology	Kombe, E. Y., Lang'at, N., Njogu, P., Malessa, R., Weber, C. T., Njoka, F., & Krause, U.	2022	Energy Conversion and Management	Agricultural crop residue	Gasification		Syngas	Kenya	9		Experiment + Literature	MPR	Optimization		Temperature, moisture content, and equivalence ratio (actual air/fuel:stoichometric air/fuel	Syngas yield	R2 = 0.98			RMSE
Evaluation of the effects of process parameters on co–gasification of Çan lignite and sorghum biomass with response surface methodology: An optimization study for high yield hydrogen production	Secer, A., & Hasanoğlu, A.	2020	Fuel	Agricultural crop residue	Gasification		Syngas	Turkey	15	Box–Behnken design	Experiment	MPR	Optimization		Temperature, flow rate, and biomass ratio	Syngas yield	R2 = 0.96
Optimization of hydrogen and syngas production from PKS gasification by using coal bottom ash	Shahbaz, M., Yusup, S., Inayat, A., Patrick, D. O., Pratama, A., & Ammar, M.	2017	Bioresource Technology	Agricultural crop residue	Gasification		Syngas	Perak, Malaysia	46	Central Composite Design	Experiment	MPR	Optimization		Temperature, particle size, CaO/biomass ratio, and coal bottom ash	Syngas yield	R2 = 0.94
Optimization of oil palm empty fruit bunch gasification temperature and steam to biomass ratio using response surface methodology	Halim, N. H. A., Saleh, S., & Samad, N. A. F. A.	2019	IOP Conference Series: Materials Science and Engineering	Agricultural crop residue	Gasification		Syngas	Kuantan, Pahang, Malaysia	13	Central Composite Design	Experiment	MPR	Optimization		Temperature and steam/biomass ratio	Syngas yield	R2 = 0.94
Optimization of hydrogen production in in-situ catalytic adsorption (ICA) steam gasification based on Response Surface Methodology	Yusup, S., Khan, Z., Ahmad, M. M., & Rashidi, N. A.	2014	Biomass and Bioenergy	Agricultural crop residue	Gasification		Syngas	Selangor, Malaysia	26	Central Composite Design	Experiment	MPR	Optimization		Temperature, steam to biomass ratio, superficial velocity, CaO adsorbent/biomass ratio, and particle size	Syngas yield	R2 = 0.99
Optimizing the gasification operating conditions of forest residues by coupling a two-stage equilibrium model with a response surface methodology	Silva, V., & Rouboa, A.	2014	Fuel Processing Technology	Forest residue	Gasification		Syngas	Portugal	15	Central Composite Design	Experiment	MPR	Optimization		Temperature, steam/biomass ratio, and O2 content	Syngas yield	R2 = 1.00
ASPEN plus modelling of air–steam gasification of biomass with sorbent enabled CO2 capture	Rupesh, S., Muraleedharan, C., & Arun, P.	2016	Resource-Efficient Technologies	Forest residue	Gasification		Syngas		7		Experiment + Literature	MPR	Inference		Temperature, steam/biomass ratio, and equivalence ratio (actual air/fuel:stoichometric air/fuel	Syngas yield	R2 = 0.94
Co-gasification between coal/sawdust and coal/wood pellet: A parametric study using response surface methodology	Mansur, F. Z., Faizal, C. K. M., Monir, M. U., Samad, N. A. F. A., Atnaw, S. M., & Sulaiman, S. A.	2020	International Journal of Hydrogen Energy	Forest residue	Gasification		Syngas	Penang, Malaysia	20	Central Composite Design	Experiment	MPR	Optimization		Temperature, fraction of coal, and equivalence ratio (actual air/fuel:stoichometric air/fuel	Syngas yield	R2 = 0.94
Enriched-air fluidized bed gasification using bench and pilot scale reactors of dairy manure with sand bedding based on response surface methods	Nam, H., Maglinao Jr, A. L., Capareda, S. C., & Rodriguez-Alejandro, D. A.	2016	Energy	Animal manure	Gasification		Syngas	Stephenville, Texas, USA	24	Box–Behnken design + Central Composite Design	Experiment	MPR	Optimization		Temperature, O2 content, and equivalence ratio (actual air/fuel:stoichometric air/fuel	Syngas yield	R2 = 0.89
Hydrogen-rich syngas production from municipal solid waste gasification through the application of central composite design: An optimization study	Chen, G., Jamro, I. A., Samo, S. R., Wenga, T., Baloch, H. A., Yan, B., & Ma, W.	2020	International Journal of Hydrogen Energy	Municipal solid waste	Gasification		Syngas	Tianjin, China	15	Central Composite Design	Experiment	MPR	Optimization		Temperature, residence time, and equivalence ratio (actual air/fuel:stoichometric air/fuel	Syngas yield	R2 = 0.94
New performance correlations of municipal solid waste gasification for sustainable syngas fuel production	Nemmour, A., Inayat, A., Janajreh, I., & Ghenai, C.	2022	Biomass Conversion and Biorefinery	Municipal solid waste	Gasification		Syngas	United Arab Emirates	27	Central Composite Design	Experiment	MPR	Optimization		Temperature, O2 content, and equivalence ratio (actual air/fuel:stoichometric air/fuel	Syngas yield	R2 = 0.98			RMSE
Influences of feedstock type and process variables on hydrochar properties	Tag, A. T., Duman, G., & Yanik, J.	2018	Bioresource Technology	1. Agricultural crop residue 2. Animal manure	Hydrothermal carbonization		Hydrochar	Izmir, Turkey	20	Central Composite Design	Experiment	MPR	Optimization		Temperture, time, and biomass/water ratio	Hydrochar yield	R2 = 0.98
Chemical, dielectric and structural characterization of optimized hydrochar produced from hydrothermal carbonization of palm shell	Nizamuddin, S., Mubarak, N. M., Tiripathi, M., Jayakumar, N. S., Sahu, J. N., & Ganesan, P.	2016	Fuel	Agricultural crop residue	Hydrothermal carbonization		Hydrochar	Selangor, Malaysia	20	Central Composite Design	Experiment	MPR	Optimization		Temperture, time, and biomass/water ratio	Hydrochar yield	R2 = 0.99
Microwave-assisted hydrothermal carbonization of corn stalk for solid biofuel production: Optimization of process parameters and characterization of hydrochar	Kang, K., Nanda, S., Sun, G., Qiu, L., Gu, Y., Zhang, T., ... & Sun, R.	2019	Energy	Agricultural crop residue	Hydrothermal carbonization		Hydrochar	Shaanxi, China	20	Central Composite Design	Experiment	MPR	Optimization		Temperature, residence time, and biomass loading	Hydrochar yield	R2 = 0.91
Co-hydrothermal carbonization of pineapple and watermelon peels: Effects of process parameters on hydrochar yield and energy content	Azaare, L., Commeh, M. K., Smith, A. M., & Kemausuor, F.	2021	Bioresource Technology	Agricultural crop residue	Hydrothermal carbonization		Hydrochar	Kumasi, Ghana	11		Experiment	MPR	Optimization		Temperature and residence time	Hydrochar yield	R2 = 0.83
Hydrothermal carbonization of Opuntia ficus-indica cladodes: Role of process parameters on hydrochar properties	Volpe, M., Goldfarb, J. L., & Fiori, L.	2018	Bioresource Technology	Agricultural crop residue	Hydrothermal carbonization		Hydrochar	Sicily, Italy	18		Experiment	MLR	Inference		Temperature, reaction time, and biomass/water ratio	Hydrochar yield	R2 = 0.97
Application of gene expression programming, artificial neural network and multilinear regression in predicting hydrochar physicochemical properties	Abdulsalam, J., Lawal, A. I., Setsepu, R. L., Onifade, M., & Bada, S.	2020	Bioresources and Bioprocessing	Forest residue	Hydrothermal carbonization		Hydrochar	South Africa	115	Min-max normalization	Experiment + Literature	1. MLR 2. ANN	Prediction		Temperature, residence time, Ash content, fixed carbon, and volatile matter	Hydrochar yield	R2 = 0.69 R2 = 0.98	R2 = 0.15 R2 = 0.98	70-30	RMSE, MAPE, MBE
Hydrothermal Carbonization of Searsia lancea Trees Grown on Mine Drainage: Processing Variables and Product Composition	Setsepu, R. L., Abdulsalam, J., Weiersbye, I. M., & Bada, S. O.	2021	ACS Omega	Forest residue	Hydrothermal carbonization		Hydrochar	South Africa	11	Central Composite Design	Experiment	MPR	Prediction		Temperature and time	Hydrochar yield	R2 = 0.95
Impact of hydrothermal carbonization conditions on the formation of hydrochars and secondary chars from the organic fraction of municipal solid waste	Lucian, M., Volpe, M., Gao, L., Piro, G., Goldfarb, J. L., & Fiori, L.	2018	Fuel	Municipal solid waste	Hydrothermal carbonization		Hydrochar	Trento, Italy	17		Experiment	MLR	Inference		Temperature, time, and biomass/water ratio	Hydrochar yield	R2 = 0.69
Optimisation and characterisation of hydrochar production from spent coffee grounds by hydrothermal carbonisation	Afolabi, O. O., Sohail, M., & Cheng, Y. L.	2020	Renewable Energy	Municipal solid waste	Hydrothermal carbonization		Hydrochar	Leicestershire, UK	13	Central Composite Design	Experiment	MPR	Optimization		Temperature and residence time	Hydrochar yield	R2 = 0.92			RMSE
Forecasting the byproducts generated by hydrothermal carbonisation of municipal solid wastes	Lin, Y., Ma, X., Peng, X., & Yu, Z.	2017	Waste Management & Research	Municipal solid waste	Hydrothermal carbonization		Hydrochar	Guangzhou, China	12		Experiment	MPR	Optimization		Temperature and residence time	Hydrochar yield	R2 = 0.99
Multi-response optimization of sewage sludge-derived hydrochar production and its CO2-assisted gasification performance	Guo, S., Xu, D., Guo, X., Li, X., & Zhao, C.	2022	Journal of Environmental Chemical Engineering	Municipal sewage sludge	Hydrothermal carbonization		Hydrochar	Jilin City, China	17	Box–Behnken design	Experiment	MPR	Optimization		Temperature, residence time, and acetic acid concentration	Hydrochar yield	R2 = 0.99
Hydrothermal carbonisation of sewage sludge: Effect of process conditions on product characteristics and methane production	Danso-Boateng, E., Shama, G., Wheatley, A. D., Martin, S. J., & Holdich, R. G.	2015	Bioresource Technology	Municipal sewage sludge	Hydrothermal carbonization		Hydrochar	Leicestershire, UK	13	Central Composite Design	Experiment	MLR	Inference		Temperature and reaction time	Hydrochar yield	R2 = 0.66
Co-conversion of waste activated sludge and sawdust through hydrothermal liquefaction: Optimization of reaction parameters using response surface methodology	Nazari, L., Yuan, Z., Ray, M. B., & Xu, C. C.	2017	Applied Energy	Forest residue + Municipal sewage sludge	Hydrothermal liquefaction		Bio-crude	London, Ontario	20	Central Composite Design	Experiment	MPR	Optimization		Temperature, reaction time, and solids concentration	Bio-crude yield	R2 = 0.99
Optimizing the conditions for hydrothermal liquefaction of barley straw for bio-crude oil production using response surface methodology	Zhu, Z., Rosendahl, L., Toor, S. S., & Chen, G.	2018	Science of The Total Environment	Agricultural crop residue	Hydrothermal liquefaction		Bio-crude	Denmark	30	Central Composite Design	Experiment	MPR	Optimization		Temperature, reaction time, catalyst dosage, and biomass/water ratio	Bio-crude yield	R2 = 0.93
Bio-oil Synthesis from Cassava Pulp via Hydrothermal Liquefaction: Effects of Catalysts and Operating Conditions	Nonchana, T., & Pianthong, K.	2020	International Journal of Renewable Energy Development	Agricultural crop residue	Hydrothermal liquefaction		Bio-crude	Thailand	20	Central Composite Design	Experiment	MPR	Optimization		Temperature, reaction time, and biomass concentration	Bio-crude yield	R2 = 0.91
Optimization of hydrothermal liquefaction of palm kernel shell and consideration of supercritical carbon dioxide mediation effect	Chan, Y. H., Quitain, A. T., Yusup, S., Uemura, Y., Sasaki, M., & Kida, T.	2018	The Journal of Supercritical Fluids	Agricultural crop residue	Hydrothermal liquefaction		Bio-crude	Perak, Malaysia	30	Central Composite Design	Experiment	MPR	Optimization		Temperature, reaction time, pressure, and biomass/water ratio	Bio-crude yield	R2 = 0.91
Biocrude production from orange (Citrus reticulata) peel by hydrothermal liquefaction and process optimization	Divyabharathi, R., & Subramanian, P.	2022	Biomass Conversion and Biorefinery	Agricultural crop residue	Hydrothermal liquefaction		Bio-crude	Pazhamudirnilayam, India	13	Box–Behnken design	Experiment	MPR	Optimization		Temperature, reaction time, and total solids loading	Bio-crude yield	R2 = 0.89
Optimization of bio-crude yield and its calorific value from hydrothermal liquefaction of bagasse using methanol as co-solvent	Yerrayya, A., Nikunj, A., Prashanth, P. F., Chakravarthy, S. R., Natarajan, U., & Vinu, R.	2022	Energy	Agricultural crop residue	Hydrothermal liquefaction		Bio-crude	Chennai, India	12	Box–Behnken design	Experiment	MPR	Optimization		Temperature, reaction time, and amount of KOH	Bio-crude yield	R2 = 0.92
Non-catalytic hydrothermal liquefaction of pine sawdust using experimental design: Material balances and products analysis	Hardi, F., Mäkelä, M., & Yoshikawa, K.	2017	Applied Energy	Forest residue	Hydrothermal liquefaction		Bio-crude	Sweden	17	Completely randomized design	Experiment	MPR	Inference		Temperature, time, and sawdust concentration	Bio-crude yield	R2 = 0.86
Experimental and model enhancement of food waste hydrothermal liquefaction with combined effects of biochemical composition and reaction conditions	Aierzhati, A., Stablein, M. J., Wu, N. E., Kuo, C. T., Si, B., Kang, X., & Zhang, Y.	2019	Bioresource Technology	Municipal solid waste	Hydrothermal liquefaction		Bio-crude	Champaign, Illinois, USA	120		Experiment + Literature	MPR	Prediction		Lipid, protein, and carbohydrate content	Bio-crude yield	R2 = 0.98	R2 = 0.94	Experiment-Literature
Processing of household waste via hydrothermal gasification and hydrothermal liquefaction for bio-oil and bio-hydrogen production: Comparison with RSM studies	Rajagopal, J., Gopinath, K. P., Neha, R., Aakriti, K., Jayaraman, R. S., Arun, J., & Pugazhendhi, A.	2022	Journal of Environmental Chemical Engineering	Municipal solid waste	Hydrothermal liquefaction		Bio-crude	India	8	Central Composite Design	Experiment	MPR	Optimization		Temperature, catalyst load, and solvent/waste ratio	Bio-crude yield	R2 = 0.98
Performance prediction of ZVI-based anaerobic digestion reactor using machine learning algorithms	Xu, W., Long, F., Zhao, H., Zhang, Y., Liang, D., Wang, L., ... & Liu, H.	2021	Waste Management	1. Animal manure 2. Municipal sewage sludge	Anaerobic digestion		Biogas		224	Mean imputation	Secondary	1. RFR 2. XGBoost 3. ANN	Prediction	Tree-based feature importance	Total solids, SCOD, catalyst dosage and size, pH, feedstock type, volatile solids, and temperature	Methane yield	R2 = 0.85 R2 = 0.86 R2 = 0.82	R2 = N/R R2 = N/R R2 = N/R	80-20	RMSE, MAPE
Data-Driven Based In-Depth Interpretation and Inverse Design of Anaerobic Digestion for CH4-Rich Biogas Production	Li, J., Zhang, L., Li, C., Tian, H., Ning, J., Zhang, J., ... & Wang, X.	2022	ACS ES&T Engineering	Agricultural crop residue + Municipal solid waste + Animal manure	Anaerobic co-digestion		Biogas	Singapore	509		Secondary	SVR	Prediction	Correlation (Pearson's and Spearman) + SHAP + PCA	SCOD, volatile solids/total solids ratio, and organic loading rate	Biogas yield	R2 = 0.93	R2 = 0.82	80-20	RMSE
An Artificial Neural Network and Genetic Algorithm Optimized Model for Biogas Production from Co-digestion of Seed Cake of Karanja and Cattle Dung	Barik, D., & Murugan, S.	2015	Waste and Biomass Valorization	Agricultural crop residue + Animal manure	Anaerobic co-digestion		Biogas	Rourkela, India	30	Min-max normalization	Experiment	ANN	Optimization		Temperature, hydraulic retention time, and composition	Biogas yield	R2 = 0.99	R2 = 0.99	70-30	MSE
Prediction of biogas production in anaerobic co-digestion of organic wastes using deep learning models	Jeong, K., Abbas, A., Shin, J., Son, M., Kim, Y. M., & Cho, K. H.	2021	Water Research	Municipal solid waste + Municipal sewage sludge	Anaerobic digestion		Biogas	Gwangju City, South Korea	731		Time-series	ANN (LSTM)	Prediction		Temperature, time, input and output flow of sludge, volatile solids/total solids ratio, and mass loading of food waste	Biogas yield	R2 = 0.69	R2 = 0.61	70-30	MSE, RMSE, MAE
Integrated deep learning neural network and desirability analysis in biogas plants: A powerful tool to optimize biogas purification	Mahmoodi-Eshkaftaki, M., & Ebrahimi, R.	2021	Energy	Agricultural crop residue + Animal manure	Anaerobic co-digestion		Biogas	Iran	30		Experiment	1. MPR 2. ANN	Optimization		Carbon content, pH, P2O5, K2O and C/N ratio	Methane yield	R2 = 0.48 R2 = 0.99	R2 = N/A R2 = 0.98	CV	MSE
Artificial neural network model to predict behavior of biogas production curve from mixed lignocellulosic co-substrates	Ghatak, M. D., & Ghatak, A.	2018	Fuel	Agricultural crop residue + Forest residue + Animal manure	Anaerobic co-digestion		Biogas	Guwahati, India	50	Min-max normalization	Experiment	ANN	Prediction	Garson's equation	Temperature, hydraulic retention time, and composition	Biogas yield	R2 = 0.99	R2 = 0.99	60-40	RMSE, MAE
Modeling of biogas production from cattle manure with co-digestion of different organic wastes using an artificial neural network	Tufaner, F., Avşar, Y., & Gönüllü, M. T.	2017	Clean Technologies and Environmental Policy	Municipal solid waste + Animal manure + Municipal sewage sludge	Anaerobic co-digestion		Biogas		180	Min-max normalization	Experiment	ANN	Prediction	PCA	pH, alkalinity, hydraulic retention time, NH3-N, TP, COD, waste adding ratio, pretreatment, reactor no, and working days	Biogas yield	R2 = 0.89	R2 = 0.75	50-50
Performance evaluation of three different-shaped bio-digesters for biogas production and optimization by artificial neural network integrated with genetic algorithm	Oloko-Oba, M. I., Taiwo, A. E., Ajala, S. O., Solomon, B. O., & Betiku, E.	2018	Sustainable Energy Technologies and Assessments	Agricultural crop residue + Animal manure	Anaerobic co-digestion		Biogas	Ile-Ife, Nigeria	16		Experiment	ANN	Optimization		Feedstock concentration	Biogas yield	R2 = 0.98	R2 = 0.85	80-20	MAD
Prediction of the biogas production using GA and ACO input features selection method for ANN model	Beltramo, T., Klocke, M., & Hitzmann, B.	2019	Information Processing in Agriculture	Agricultural crop residue + Animal manure	Anaerobic co-digestion		Biogas	Germany	40	Z-score	Experiment	ANN	Prediction		Hydraulic retention time, total solids, neutral detergent fibre, acid detergent lignin, and n-butyric acid	Biogas yield	R2 = 0.98	R2 = 0.90	70-30	RMSE
Prediction of biogas production from chemically treated co-digested agricultural waste using artificial neural network	Almomani, F.	2020	Fuel	Agricultural crop residue + Animal manure	Anaerobic co-digestion		Biogas	Qatar	42	Min-max normalization	Experiment	ANN	Prediction		Temperature, hydraulic retention time, composition, and dose of NaHCO3	Biogas yield	R2 = 1.00	R2 = 0.99	60-40	RMSE, MAE
Modeling and optimization of biogas production on saw dust and other co-substrates using Artificial Neural network and Genetic Algorithm	Kana, E. G., Oloke, J. K., Lateef, A., & Adesiyan, M. O.	2012	Renewable Energy	Agricultural crop residue + Forest residue + Animal manure	Anaerobic co-digestion		Biogas	Ogbomoso, Nigeria	25	Min-max normalization	Experiment	ANN	Optimization		Concentration of co-substates	Biogas yield	R2 = 0.64	R2 = N/R	80-20	MSE
Optimising biogas from food waste using a neural network model	Palaniswamy, D., Ramesh, G., Sivasankaran, S., & Kathiravan, N.	2017	In Proceedings of the Institution of Civil Engineers-Municipal Engineer	Municipal solid waste + Animal manure	Anaerobic co-digestion		Biogas	India	21	Min-max normalization	Experiment	ANN	Optimization		Temperature, pH, age of digester, and % food waste	Biogas yield	R2 = 0.99	R2 = 0.99	60-40
Optimization strategies for improved biogas production by recycling of waste through response surface methodology and artificial neural network: Sustainable energy perspective research	Gopal, L. C., Govindarajan, M., Kavipriya, M. R., Mahboob, S., Al-Ghanim, K. A., Virik, P., ... & Shankar, V.	2021	Journal of King Saud University - Science	Municipal solid waste + Animal manure	Anaerobic co-digestion		Biogas	India	30	Central Composite Design	Experiment	1. MPR 2. ANN	Optimization		Temperature, time, pH, and substrate concentration	Biogas yield	R2 = 0.99 R2 = 1.00			MAE
Development of artificial neural network models for biogas production from co-digestion of leachate and pineapple peel	Jaroenpoj, S., Yu, J., & Ness, J.	2015	The Global Environmental Engineers	Agricultural crop residue + Municipal solid waste	Anaerobic co-digestion		Biogas	Australia	130		Experiment	ANN	Prediction		pH, COD, volatile fatty acids, volatile solids, and pineapple peel concentration	Biogas yield	R2 = 0.99	R2 = 0.99	CV	MSE
Estimating the Fates of C and N in Various Anaerobic Codigestions of Manure and Lignocellulosic Biomass Based on Artificial Neural Networks	Li, H., Ke, L., Chen, Z., Feng, G., Xia, D., Wang, Y., ... & Li, Q.	2016	Energy & Fuels	Agricultural crop residue + Animal manure	Anaerobic co-digestion		Biogas	Fujian Province, China	84	Min-max normalization	Experiment	ANN	Prediction	PCA	C/N ratio, volatile solids, volatile fatty acids, Protien, lipid, lignin, and carbohydrates	Methane yield	R2 = 0.96	R2 = 0.71	70-30	MAE
Artificial Neural Network Modelling for Biogas Production in Biodigesters	Regoa, A. S., Leiteb, S. A., Leiteb, B. S., Grilloc, A. V., & Santosa, B. F.	2019	Chemical Engineering Transactions	Agricultural crop residue + Animal manure	Anaerobic co-digestion		Biogas	Campus Florestal, Brazil	85		Experiment	ANN	Prediction		Temperature, pH, reactor type, and ratio of accumulation of volatile fatty acids and measure of the buffer capacity in the digester due to bicarbonates alkalinity	Biogas yield	R2 = 0.78	R2 = N/R	70-30	RMSE
Evaluation of the linear and non-linear prediction models optimized with metaheuristics: Application to anaerobic digestion processes	Beltramo, T., & Hitzmann, B.	2019	Engineering in Agriculture, Environment and Food	Agricultural crop residue + Animal manure	Anaerobic co-digestion		Biogas		100	Z-score	Simulation	1. PLSR 2. ANN 3. MPR	Prediction		Proteins, lipids, carbohydrates, acetic acids, sugar, and amino acids	Biogas yield	R2 = 0.94 R2 = 0.98 R2 = 0.94	R2 = N/A R2 = 0.97 R2 = N/A	70-30	RMSE
Comparative biogas generation from fruit peels of fluted pumpkin (Telfairia occidentalis) and its optimization	Dahunsi, S. O., Oranusi, S., Owolabi, J. B., & Efeovbokhan, V. E.	2016	Bioresource Technology	Agricultural crop residue	Anaerobic digestion		Biogas	Omu-Aran, Nigeria	30	Central Composite Design	Experiment	1. MPR 2. ANN	Optimization		Temperature, retention time, pH, total and volatile solids	Biogas yield	R2 = 0.90 R2 = 0.99			RMSE
Performance evaluation of ANFIS and RSM modeling in predicting biogas and methane yields from Arachis hypogea shells pretreated with size reduction	Olatunji, K. O., Ahmed, N. A., Madyira, D. M., Adebayo, A. O., Ogunkunle, O., & Adeleke, O.	2022	Renewable Energy	Agricultural crop residue	Anaerobic digestion		Biogas	Ogbomoso, Nigeria	30	Central Composite Design	Experiment	1. MPR 2. ANFIS	Prediction		Temperature, hydraulic retention time, and particle size	Biogas yield	R2 = 0.59 R2 = 0.98	R2 = N/A R2 = 0.95	70-30	RMSE, MAD, MAPE
Application of ANFIS, ANN, and logistic methods in estimating biogas production from spent mushroom compost (SMC)	Najafi, B., & Ardabili, S. F.	2018	Resources, Conservation and Recycling	Agricultural crop residue	Anaerobic digestion		Biogas	Iran	60	Completely randomized design	Experiment	1. ANN 2. ANFIS	Prediction		Temperature, retention time, and C/N ratio	Biogas yield	R2 = 0.99 R2 = 0.99	R2 = 0.99 R2 = 0.99	70-30	RMSE
Parametric optimization for floating drum anaerobic bio-digester using Response Surface Methodology and Artificial Neural Network	Sathish, S., & Vivekanandan, S.	2016	Alexandria Engineering Journal	Agricultural crop residue	Anaerobic digestion		Biogas	Chidambaram, India	30	Central Composite Design	Experiment	1. MPR 2. ANN	Optimization		Temperature, time, pH, and substrate concentration	Biogas yield	R2 = 0.99 R2 = 1.00			MAE
Modeling and optimization of biogas production from a waste digester using artificial neural network and genetic algorithm	Qdais, H. A., Hani, K. B., & Shatnawi, N.	2010	Resources, Conservation and Recycling	Municipal solid waste	Anaerobic digestion		Biogas	Amman City, Jordan	177	Min-max normalization	Time-series	ANN	Optimization		Temperature, total solids, volatile solids, pH	Biogas yield	R2 = 0.87
Prediction of biogas production rate from dry anaerobic digestion of food waste: Process-based approach vs. recurrent neural network black-box model	Seo, K. W., Seo, J., Kim, K., Lim, S. J., & Chung, J.	2021	Bioresource Technology	Municipal solid waste	Anaerobic digestion		Biogas	Seoul, South Korea	30	Linear interpolation and min-max normalization	Experiment	ANN	Prediction		Hydraulic retention time, SCOD, total volatile fatty acids, total and free ammonia	Biogas yield	R2 = 0.82	R2 = 0.85	50-50
Artificial neural network based modeling to evaluate methane yield from biogas in a laboratory-scale anaerobic bioreactor	Nair, V. V., Dhar, H., Kumar, S., Thalla, A. K., Mukherjee, S., & Wong, J. W.	2016	Bioresource Technology	Municipal solid waste	Anaerobic digestion		Biogas	Nagpur, India	35	Z-score	Experiment	ANN	Prediction	PCA	pH, moisture content (MC), total volatile solids (TVS), volatile fatty acids (VFAs), and CH4 fraction	Biogas yield	R2 = 0.96	R2 = 0.54	70-30
Modeling of biogas production from food, fruits and vegetables wastes using artificial neural network (ANN)	Neto, J. G., Ozorio, L. V., de Abreu, T. C. C., Dos Santos, B. F., & Pradelle, F.	2021	Fuel	Municipal solid waste	Anaerobic digestion		Biogas	Rio de Janeiro, Brazil	108	Percentile outlier removal	Secondary	ANN	Prediction		Temperature, hydraulic retention time, pH, volatile solids, organic loading rate, reactor/feeding ratio, and reactor volume	Biogas yield	R2 = 0.99	R2 = 0.92	70-30
Retraining prior state performances of anaerobic digestion improves prediction accuracy of methane yield in various machine learning models	Park, J. G., Jun, H. B., & Heo, T. Y.	2021	Applied Energy	Municipal solid waste	Anaerobic digestion		Biogas	South Korea	233		Time-series	1. RFR 2. XGBoost 3. SVR 4. ANN	Prediction	Correlation, PCA, step-wise	pH, alkalinity, COD removal efficiency, and volatile fatty acids	Biogas yield	R2 = 0.93 R2 = 0.92 R2 = 0.96 R2 = 0.97	R2 = N/R R2 = N/R R2 = N/R R2 = N/R	80-20	RMSE
Estimation of biogas yields produced from combination of waste by implementing response surface methodology (RSM) and adaptive neuro-fuzzy inference system (ANFIS)	Okwu, M. O., Samuel, O. D., Ewim, D. R. E., & Huan, Z.	2021	International Journal of Energy and Environmental Engineering	Animal manure	Anaerobic digestion		Biogas	Africa	13	Central Composite Design	Experiment	1. MPR 2. ANFIS	Optimization		Time and feedstock ratio	Biogas yield	R2 = 0.99 R2 = 1.00			RMSE, MAE, MAD
Nonlinear Autoregressive Exogenous modeling of a large anaerobic digester producing biogas from cattle waste	Dhussa, A. K., Sambi, S. S., Kumar, S., Kumar, S., & Kumar, S.	2014	Bioresource Technology	Animal manure	Anaerobic digestion		Biogas		350	Min-max normalization	Time-series	ANN	Prediction		Temperature, pH, flow rate, dry matter, and volatile solids	Biogas yield	R2 = 0.93	R2 = N/R	70-30	MSE
Prediction and optimization of nitrogen losses in co-composting process by using a hybrid cascaded prediction model and genetic algorithm	Kabak, E. T., Yolcu, O. C., Temel, F. A., & Turan, N. G.	2022	Chemical Engineering Journal	Municipal solid waste + Animal manure	Co-composting		Nutrient	Samsun city, Turkey.	70		Experiment	1. MPR 2. ANN	Optimization	Step-wise	Temperature, time, pH, moisture content, C/N ratio, electrical conductivity, and substrate ratio	Total N	R2 = 0.85 R2 = 0.99	R2 = N/A R2 = N/R	70-30	RMSE, MAPE
Prediction of Bio-oil Yield and Hydrogen Contents Based on Machine Learning Method: Effect of Biomass Compositions and Pyrolysis Conditions	Tang, Q., Chen, Y., Yang, H., Liu, M., Xiao, H., Wu, Z., ... & Naqvi, S. R.	2020	Energy & Fuels	1. Agricultural crop residue 2. Forest residue	Pyrolysis		Bio-oil		264		Secondary	1. MLR 2. RFR	Prediction	Pearson's correlation and Tree-based feature importance	Fixed carbon, volatile matter, ash content, heating rate, particle size, flow rate of N2, and temperature	Bio-oil yield	R2 = 0.23 R2 = 0.90	R2 = N/A R2 = N/R	80-20	RMSE
Machine learning prediction of bio-oil characteristics quantitatively relating to biomass compositions and pyrolysis conditions	Zhang, T., Cao, D., Feng, X., Zhu, J., Lu, X., Mu, L., & Qian, H.	2022	Fuel	1. Agricultural crop residue 2. Forest residue	Pyrolysis		Bio-oil		282	Z-score	Secondary	RFR	Prediction	Pearson's correlation and Tree-based feature importance	Temperature, heating rate, particle size, C-H-O-N content from ultimate analysis	Bio-oil yield	R2 = 0.93	R2 = N/R	70-30	RMSE
Improved Estimation of Bio-Oil Yield Based on Pyrolysis Conditions and Biomass Compositions Using GA- and PSO-ANFIS Models	Li, Z., Zhao, D., Han, L., Yu, L., & Jafari, M. M. M.	2021	BioMed Research International	1. Agricultural crop residue 2. Forest residue	Pyrolysis		Bio-oil		244		Secondary	ANFIS	Prediction		Heating rate, C-H-O content from ultimate analysis, volatile matter, flow rate of N2, and temperature	Bio-oil yield	R2 = 0.97	R2 = 0.97	80-20	MSE, RMSE
A hybrid SVR-PSO model to predict a CFD-based optimised bubbling fluidised bed pyrolysis reactor	Jalalifar, S., Masoudi, M., Abbassi, R., Garaniya, V., Ghiji, M., & Salehi, F.	2020	Energy	1. Agricultural crop residue 2. Forest residue	Pyrolysis		Bio-oil		82		Experiment	SVR	Prediction		Temperature, particle size, flow rate of N2, biomass feedrate and injector height	Bio-oil yield	R2 = 0.98	R2 = 0.92	70-30	MSE, RMSE
Predicting co-pyrolysis of coal and biomass using machine learning approaches	Wei, H., Luo, K., Xing, J., & Fan, J.	2022	Fuel	1. Agricultural crop residue 2. Forest residue	Pyrolysis		Bio-oil/Biochar		30		Secondary	RFR	Prediction	VIP	Temperature, heating rate, blending ratio, and outputs of ultimate analysis	Bio-oil/Biochar yield	R2 = 0.99	R2 = 0.94	70-30	RMSE
A comparative study of machine learning methods for bio-oil yield prediction – A genetic algorithm-based features selection	Ullah, Z., Naqvi, S. R., Farooq, W., Yang, H., Wang, S., & Vo, D. V. N.	2021	Bioresource Technology	1. Agricultural crop residue 2. Forest residue	Pyrolysis		Bio-oil		263		Secondary	1. MLR 2. RT 3. RFR 4. SVR	Prediction	Step-wise	Temperature, heating rate, flow rate of N2 particle size, C-H-O-N content from ultimate analysis	Bio-oil yield	R2 = 0.72 R2 = 0.80 R2 = 0.90 R2 = 0.86	R2 = 0.76 R2 = 0.94 R2 = 0.99 R2 = 0.96	80-20	RMSE
Prediction of three-phase product distribution and bio-oil heating value of biomass fast pyrolysis based on machine learning	Leng, E., He, B., Chen, J., Liao, G., Ma, Y., Zhang, F., ... & Jiaqiang, E.	2021	Energy	1. Agricultural crop residue 2. Forest residue	Pyrolysis		Bio-oil and Biochar		122	Z-score	Secondary	1. XGBoost 2. RFR 3. SVR 4. ANN	Prediction	Step-wise and Tree-based feature importance	Temperature, particle size, flow rate of N2, lignin, cellulose, hemicellulose, ash content	Biochar and bio-oil yield	R2 = 0.92 R2 = 0.96 R2 = 0.81 R2 = 0.91	R2 = N/R R2 = N/R R2 = N/R R2 = N/R	80-20	RMSE
Co-pyrolysis of municipal sewage sludge and microalgae Chlorella Vulgaris: Products’ optimization; thermo-kinetic study, and ANN modeling	Khodaparasti, M. S., Shirazvatan, M. R., Tavakoli, O., & Khodadadi, A. A.	2022	Energy Conversion and Management	Municipal sewage sludge	Pyrolysis		Bio-oil and Biochar	Tehran, Iran	20	Central Composite Design	Experiment	1. MPR 2. ANN	Optimization		Temperature, feedstock blending ratio, and argon flow rate	Biochar and bio-oil yield	R2 = 0.98 R2 = 0.99	R2 = N/A R2 = 0.99	70-30
Machine learning prediction of biochar yield and carbon contents in biochar based on biomass characteristics and pyrolysis conditions	Zhu, X., Li, Y., & Wang, X.	2019	Bioresource Technology	1. Agricultural crop residue 2. Forest residue	Pyrolysis		Biochar		245	Z-score	Secondary	RFR	Prediction	Pearson's correlation and Tree-based feature importance	Temperature, residence time, heating rate, particle size, lignin, cellulose, hemicellulose	Biochar yield	R2 = 0.85	R2 = 0.85	80-20	RMSE
Slow pyrolysis as a platform for negative emissions technology: An integration of machine learning models, life cycle assessment, and economic analysis	Cheng, F., Luo, H., & Colosi, L. M.	2020	Energy Conversion and Management	1. Agricultural crop residue 2. Forest residue 3. Municipal sewage sludge 4. Animal manure	Pyrolysis		Biochar		538		Secondary	RFR	Prediction	Tree-based feature importance	Temperature, time, ash content, heating rate, oxygen, nitrogen, and hydrogen to carbon atomic ratio	Biochar yield	R2 = 0.85	R2 = 0.61	80-20	RMSE
Prediction of gas-liquid-solid product distribution after solid waste pyrolysis process based on artificial neural network model	Gu, C., Wang, X., Song, Q., Li, H., & Qiao, Y.	2021	International Journal of Energy Research	1. Agricultural crop residue 2. Forest residue 3. Municipal sewage sludge	Pyrolysis		Biochar and bio-oil	Wuhan, China	72	Min-max normalization	Experiment	ANN	Prediction	Step-wise	Temperature, residence time, flow rate, heating rate, volatile matter, fixed carbon, ash content, C-H-O-N from ultimate analysis, Ca, Mg, and Fe	Biochar and bio-oil yield	R2 = 0.99	R2 = 0.98	70-30	RMSE
Fuel properties of hydrochar and pyrochar: Prediction and exploration with machine learning	Li, J., Pan, L., Suvarna, M., Tong, Y. W., & Wang, X.	2020	Applied Energy	1. Municipal solid waste 2. Animal manure 3. Municipal sewage sludge	Pyrolysis Hydrothermal carbonization		Biochar and hydrochar		165 248	Z-score	Secondary	1. SVR 2. RFR	Prediction	SHAP	Temperature, residence time, heating rate, water content, volatile matter, fixed carbon, ash content, C-H-O-N from ultimate analysis	Biochar yield hydrochar yield	R2 = 0.97 R2 = 0.96 R2 = 0.97 R2 = 0.94	R2 = 0.88 R2 = 0.91 R2 = 0.75 R2 = 0.79	70-30	RMSE
Effects of waste-based pyrolysis as heating source: Meta-analyze of char yield and machine learning analysis	Huang, Z., Manzo, M., Xia, C., Cai, L., Zhang, Y., Liu, Z., ... & Lam, S. S.	2022	Fuel	1. Agricultural crop residue 2. Forest residue 3. Municipal sewage sludge	Pyrolysis		Biochar		683	Percentile outlier removal	Secondary	1. MLR 2. MPR 3. ANN 4. XGBoost	Prediction	Tree-based feature importance	Temperature, residence time, heating rate, particle size, feedstock type, and heating source	Biochar yield	R2 = 0.59 R2 = 0.64 R2 = 0.84 R2 = 0.95	R2 = 0.55 R2 = 0.57 R2 = 0.71 R2 = 0.79	70-30	RMSE
Prediction of char production from slow pyrolysis of lignocellulosic biomass using multiple nonlinear regression and artificial neural network	Li, T. Y., Xiang, H., Yang, Y., Wang, J., & Yildiz, G.	2021	Journal of Analytical and Applied Pyrolysis	1. Agricultural crop residue 2. Forest residue	Pyrolysis		Biochar		419	Min-max normalization	Secondary	1. MPR 2. ANN	Prediction	Pearson's correlation	Feedstock type, heating source, particle size, heating rate, residence time, and temperature	Biochar yield	R2 = 0.56 R2 = 0.83	R2 = N/A R2 = 0.74	70-30	MSE
Estimation of lignocellulosic biomass pyrolysis product yields using artificial neural networks	Tsekos, C., Tandurella, S., & de Jong, W.	2021	Journal of Analytical and Applied Pyrolysis	1. Agricultural crop residue 2. Forest residue	Pyrolysis		Biochar		482	Z-score	Secondary	ANN	Prediction	Step-wise	Temperature, heating rate, lignin content, ash content and particle size	Biochar yield	R2 = 0.75	R2 = N/R	90-10	RMSE
Prediction of product distribution and bio-oil heating value of biomass fast pyrolysis	Chen, X., Zhang, H., Song, Y., & Xiao, R.	2018	Chemical Engineering and Processing-Process Intensification	1. Agricultural crop residue 2. Forest residue	Pyrolysis		Biochar and Bio-oil		171	Min-max normalization	Secondary	1. ANN 2. SVR	Prediction		Temperature, particle size, fluidization number, C-H-O-N from ultimate analysis	Biochar and bio-oil yield	R2 = 0.98 R2 = 0.95	R2 = 0.83 R2 = 0.90	60-40	RMSE, MAE
Modeling of pyrolysis product yields by artificial neural networks	Merdun, H., & Sezgin, I. V.	2018	International Journal of Renewable Energy Research	1. Agricultural crop residue 2. Forest residue	Pyrolysis		Biochar and Bio-oil	Turkey	72	Z-score	Secondary	ANN	Prediction	Step-wise	Moisture content, volatile matter, fixed carbon, ash content, C-H-O-N from ultimate analysis, heating rate, and temperature	Biochar and bio-oil yield	R2 = 1.00	R2 = 0.65	70-30	RMSE, MAE
The prediction of potential energy and matter production from biomass pyrolysis with artificial neural network	Aydinli, B., Caglar, A., Pekol, S., & Karaci, A.	2017	Energy Exploration & Exploitation	Agricultural crop residue	Pyrolysis		Biochar and Bio-oil	Turkey	18		Experiment	ANN	Prediction		Temperature, moisture content, lignin, cellulose, hemicelluloses, fixed carbon, volatile matter, and ash content	Biochar and bio-oil yield	R2 = 0.99	R2 = 0.99	50-50	MSE
An experimental and modelling approach to produce biochar from banana peels through pyrolysis as potential renewable energy resources	Selvarajoo, A., Muhammad, D., & Arumugasamy, S. K.	2020	Modeling Earth Systems and Environment volume	Municipal solid waste	Pyrolysis		Biochar	Selangor, Malaysia	176	Min-max normalization	Experiment	ANN	Prediction		Temperature and residence time	Biochar yield	R2 = 0.99	R2 = 0.99	50-50	MSE
Prediction of biochar yield from cattle manure pyrolysis via least squares support vector machine intelligent approach	Cao, H., Xin, Y., & Yuan, Q.	2016	Bioresource Technology	Animal manure	Pyrolysis		Biochar	Wuhan, China	33	Min-max normalization	Experiment	1. SVR 2. ANN	Prediction		Temperature, holding time, heating rate, moisture content, and sample mass	Biochar yield	R2 = 0.99 R2 = 0.91	R2 = 0.80 R2 = 0.96	70-30	RMSE, MAPE
Improved Adaptive Neuro-Fuzzy Inference System Using Gray Wolf Optimization: A Case Study in Predicting Biochar Yield	Ewees, A. A., & Abd Elaziz, M.	2020	Journal of Intelligent Systems	Animal manure	Pyrolysis		Biochar		33		Secondary	1. SVR 2. ANN 3. ANFIS	Prediction		Temperature, holding time, heating rate, moisture content, and sample mass	Biochar yield	R2 = 0.96 R2 = 0.80 R2 = 0.98	R2 = N/R R2 = N/R R2 = N/R	CV	MSE, MAE, RMSE, MAPE
Machine learning aided supercritical water gasification for H2-rich syngas production with process optimization and catalyst screening	Li, J., Pan, L., Suvarna, M., & Wang, X.	2021	Chemical Engineering Journal	1. Municipal solid waste 2. Animal manure 3. Municipal sewage sludge	Gasification		Syngas		527	Z-score	Secondary	ANN	Optimization	PCA, SHAP	Temperature, pressure, time, solid content, C-N-O from ultimate analysis	Syngas yield	R2 = 0.95	R2 = 0.86	90-10	RMSE
Modeling of Hydrogen Production by Applying Biomass Gasification: Artificial Neural Network Modeling Approach	Safarian, S., Ebrahimi Saryazdi, S. M., Unnthorsson, R., & Richter, C.	2021	Fermentation	1. Agricultural crop residue 2. Forest residue	Gasification		Syngas		1800		Simulation	ANN	Optimization	Garson's equation	Temperature, volatile matter, fixed carbon, moisture content, ash content, C-H-O-N-S from ultimate analysis, air/fuel ratio, and steam/biomass ratio	H2 yield	R2 = 0.99	R2 = 0.99	70-30	RMSE
Neural Network Based Modeling and Operational Optimization of Biomass Gasification Processes	de Souza Jr, M. B., Nemer, L. C., Barreto Jr, A. G., & Quitete, C. P. B.	2012	Gasification for Practical Applications	1. Agricultural crop residue 2. Forest residue 3. Municipal solid waste	Gasification		Syngas		181		Secondary	ANN	Optimization		Temperature, equivalence ratio, moisture content, volatile matter, ash content, steam/biomass ratio, and C-H-O from ultimate analysis	Syngas yield	R2 = 0.99	R2 = N/R	70-30
Predicting the effect of bed materials in bubbling fluidized bed gasification using artificial neural networks (ANNs) modeling approach	Serrano, D., Golpour, I., & Sánchez-Delgado, S.	2020	Fuel	1. Agricultural crop residue 2. Municipal solid waste 3. Municipal sewage sludge	Gasification		Syngas		213	Min-max normalization	Secondary	ANN	Prediction		Temperature, equivalence ratio, moisture content, ash content, steam/biomass ratio, bed material, and C-H-O from ultimate analysis	Syngas yield	R2 = 0.98	R2 = 0.99	80-20	MSE, MAPE
A hybrid data-driven and mechanistic modelling approach for hydrothermal gasification	Li, J., Suvarna, M., Pan, L., Zhao, Y., & Wang, X.	2021	Applied Energy	1. Municipal solid waste 2. Animal manure 3. Municipal sewage sludge	Gasification		Syngas		295		Secondary	XGBoost	Prediction	Tree-based feature importance	Temperature, pressure, time, solid content, C-H-N-O from ultimate analysis	Syngas yield	R2 = 0.98	R2 = 0.94	90-10	RMSE
Interpretable machine learning for predicting and evaluating hydrogen production via supercritical water gasification of biomass	Zhao, S., Li, J., Chen, C., Yan, B., Tao, J., & Chen, G.	2021	Journal of Cleaner Production	1. Agricultural crop residue 2. Municipal solid waste	Gasification		Syngas		95	Z-score	Secondary	1. GPR 2. ANN 3. SVR 4. RFR	Prediction	Tree-based feature importance	Biomass concentration, temperature, pressure, residence time, ash content, and C-H-O from ultimate analysis	H2 yield	R2 = 0.96 R2 = 0.92 R2 = 0.99 R2 = 0.99	R2 = 0.95 R2 = 0.92 R2 = 0.98 R2 = 0.98	90-10	RMSE, MAPE
Machine Learning Prediction of Syngas Composition of Hydrothermal Gasification from Wet Organic Wastes	Li, J., Pan, L., Suvarna, M., Tong, Y. W., & Wang, X.	2020	International Conference on Applied Energy	1. Municipal solid waste 2. Animal manure 3. Municipal sewage sludge	Gasification		Syngas		295	Z-score	Secondary	XGBoost	Prediction		Temperature, pressure, time, solid content, C-H-N-O from ultimate analysis	Syngas yield	R2 = 0.98	R2 = 0.92	CV	RMSE
Artificial neural network based modeling of biomass gasification in fixed bed downdraft gasifiers	Baruah, D., Baruah, D. C., & Hazarika, M. K.	2017	Biomass and Bioenergy	1. Agricultural crop residue 2. Forest residue	Gasification		Syngas		63		Secondary	ANN	Prediction	Garson's equation	Temperature, ash and moisture content, C-H-O from ultimate analysis	Syngas yield	R2 = 0.99	R2 = N/R	70-30	RMSE
Assessment of producer gas composition in air gasification of biomass using artificial neural network model	George, J., Arun, P., & Muraleedharan, C.	2018	International Journal of Hydrogen Energy	1. Agricultural crop residue 2. Forest residue	Gasification		Syngas		70		Experiment	ANN	Prediction		Temperature, equivalence ratio, moisture content, ash content, and C-H-O from ultimate analysis	Syngas yield	R2 = 0.99	R2 = 0.96	70-30	MSE
Hydrogen production via biomass gasification, and modeling by supervised machine learning algorithms	Ozbas, E. E., Aksu, D., Ongen, A., Aydin, M. A., & Ozcan, H. K.	2019	International Journal of Hydrogen Energy	Agricultural crop residue	Gasification		Syngas		530	Z-score	Experiment	1. MLR 2. SVR 3. RT	Prediction	Pearson's correlation	Temperature, time, heating value, CO, CO2, CH4, and O2	H2 yield	R2 = 0.99 R2 = 0.98 R2 = 0.98	R2 = N/R R2 = N/R R2 = N/R	80-20	MAE, MSE
Artificial neural network approach for the steam gasification of palm oil waste using bottom ash and CaO	Shahbaz, M., Taqvi, S. A., Loy, A. C. M., Inayat, A., Uddin, F., Bokhari, A., & Naqvi, S. R.	2019	Renewable Energy	Agricultural crop residue	Gasification		Syngas		11	Min-max normalization	Experiment	ANN	Prediction	Step-wise	Temperature, steam/biomass ratio, coal bottom ash %, and CaO/biomass	Syngas yield	R2 = 0.99	R2 = N/R	80-20	RMSE, MAD, MAPE
An artificial intelligence based approach to predicting syngas composition for downdraft biomass gasification	Mutlu, A. Y., & Yucel, O.	2018	Energy	Forest residue	Gasification		Syngas	Kocaeli, Turkey	5237	Min-max normalization	Time-series	1. RFR 2. SVR	Prediction		Temperature, Fuel flow rate, and equivalence ratio	Syngas yield	R2 = 0.89 R2 = 0.96	R2 = N/R R2 = N/R	CV	RMSE
Predictive modeling of biomass gasification with machine learning-based regression methods	Elmaz, F., Yücel, Ö., & Mutlu, A. Y.	2020	Energy	Forest residue	Gasification		Syngas	Kocaeli, Turkey	5237	Min-max normalization	Time-series	1. MPR 2. SVR 3. RT 4. ANN	Prediction	PCA	Temperature, Fuel flow rate, equivalence ratio, moisture content, volatile matter, fixed carbon, ash content, C-H-O-N from ultimate analysis	Syngas yield	R2 = 0.79 R2 = 0.79 R2 = 0.88 R2 = 0.88	R2 = N/R R2 = N/R R2 = N/R R2 = N/R	CV	RMSE
Performance prediction of fluidised bed gasification of biomass using experimental data-based simulation models	Sreejith, C. C., Muraleedharan, C., & Arun, P.	2013	Biomass Conversion and Biorefinery	Forest residue	Gasification		Syngas		24		Experiment	ANN	Prediction		Equivalence ratio and steam/biomass ratio	Syngas yield	R2 = 0.84	R2 = N/R	90-10	RMSE, MAPE
Optimisation of two-stage biomass gasification for hydrogen production via artificial neural network	Kargbo, H. O., Zhang, J., & Phan, A. N.	2021	Applied Energy	Forest residue	Gasification		Syngas		40	Z-score	Experiment	ANN	Prediction		Temperature and steam/biomass ratio	Syngas yield	R2 = 0.99	R2 = N/R	70-30	MSE
Artificial neural network models for biomass gasification in fluidized bed gasifiers	Puig-Arnavat, M., Hernández, J. A., Bruno, J. C., & Coronas, A.	2013	Biomass and Bioenergy	Forest residue	Gasification		Syngas		54	Min-max normalization	Secondary	ANN	Prediction	Garson's equation	Temperature, equivalence ratio, moisture content, ash content, C-H-O from ultimate analysis	Syngas yield	R2 = 0.99	R2 = N/R	80-20	RMSE
The PSO-ANN modeling study of highly valuable material and energy production by gasification of solid waste: an artificial intelligence algorithm approach	Sun, C., Ai, L., & Liu, T.	2022	Biomass Conversion and Biorefinery	Forest residue	Gasification		Syngas		124		Secondary + Experiment	ANN	Prediction	Garson's equation	Temperature, equivalence ratio, biomass/steam ratio, Ash and moisture content, C-H-O from ultimate analysis	Syngas yield	R2 = 0.99	R2 = 0.97	Literature-Experiment	MSE
Data-driven identification and model predictive control of biomass gasification process for maximum energy production	Elmaz, F., & Yücel, Ö.	2020	Energy	Forest residue	Gasification		Syngas	Turkey	3500		Time-series	1. MPR 2. ANN	Optimization		Temperature, equivalence ratio, volatile matter, moisture content, fixed carbon, ash content, C-H-O-N from ultimate analysis	Syngas yield	R2 = 0.85 R2 = 0.99	R2 = N/R R2 = N/R	CV	RMSE
Comparison of the different artificial neural networks in prediction of biomass gasification products	Yucel, O., Aydin, E. S., & Sadikoglu, H.	2019	International Journal of Energy Research	Forest residue	Gasification		Syngas	Turkey	3831		Time-series	ANN	Prediction	Garson's equation	Temperature, equivalence ratio, volatile matter, moisture content, fixed carbon, ash content, C-H-O-N from ultimate analysis	Syngas yield	R2 = 0.99	R2 = 0.99	70-30	RMSE
Modelling of municipal solid waste gasification using an optimised ensemble soft computing model	Kardani, N., Zhou, A., Nazem, M., & Lin, X.	2021	Fuel	Municipal solid waste	Gasification		Syngas	Hong Kong	67	Min-max normalization	Experiment	1. RT 2. ANN 3. RFR 4. SVR 5. XGBoost	Prediction	Pearson's correlation and Tree-based feature importance	Temperature, equivalence ratio, moisture content, ash content, C-H-O-N-S from ultimate analysis	Syngas yield	R2 = 0.98 R2 = 0.99 R2 = 0.99 R2 = 0.98 R2 = 0.99	R2 = 0.98 R2 = 0.93 R2 = 0.98 R2 = 0.89 R2 = 0.99	70-30	RMSE
Artificial neural network based modelling approach for municipal solid waste gasification in a fluidized bed reactor	Pandey, D. S., Das, S., Pan, I., Leahy, J. J., & Kwapinski, W.	2016	Waste Management	Municipal solid waste	Gasification		Syngas	Hong Kong	67	Min-max normalization	Experiment	ANN	Prediction		Temperature, equivalence ratio, moisture content, ash content, C-H-O-N-S from ultimate analysis	Syngas yield	R2 = 0.99	R2 = 0.98	70-30	MSE
Gasification of food waste in supercritical water: An innovative synthesis gas composition prediction model based on Artificial Neural Networks	Shenbagaraj, S., Sharma, P. K., Sharma, A. K., Raghav, G., Kota, K. B., & Ashokkumar, V.	2021	International Journal of Hydrogen Energy	Municipal solid waste	Gasification		Syngas		40		Secondary	ANN	Prediction		Temperature, residence time, and biomass concentration	Syngas yield	R2 = 0.99	R2 = 0.96	70-30	MSE, MAE, MBE
Modeling the impact of some independent parameters on the syngas characteristics during plasma gasification of municipal solid waste using artificial neural network and stepwise linear regression methods	Chu, C., Boré, A., Liu, X. W., Cui, J. C., Wang, P., Liu, X., ... & Bary, A.	2022	Renewable and Sustainable Energy Reviews	Municipal solid waste	Gasification		Syngas		112	Mean imputation	Secondary	1. MLR 2. ANN	Prediction	Pearson's correlation	Flow rates of the work gas-N2, feedstock type, flow rates of the work gas-steam, and input power	H2 and CO yield	R2 = 0.92 R2 = 0.95	R2 = 0.92 R2 = 0.89	70-30	RMSE
Multi-task prediction and optimization of hydrochar properties from high-moisture municipal solid waste: Application of machine learning on waste-to-resource	Li, J., Zhu, X., Li, Y., Tong, Y. W., Ok, Y. S., & Wang, X.	2021	Journal of Cleaner Production	1. Municipal solid waste 2. Animal manure 3. Municipal sewage sludge	Hydrothermal carbonization		Hydrochar		248	Z-score	Secondary	1. RFR 2. SVR 3. ANN	Optimization	Pearson's correlation and Tree-based feature importance	Temperature, time, mositure content, fixed carbon, volatile matter, C-H-O-N from ultimate analysis	Hydrochar yield	R2 = N/R R2 = N/R R2 = 0.99	R2 = 0.77 R2 = 0.89 R2 = 0.90	CV	RMSE, MAPE
Quantifying the sensitivity of feedstock properties and process conditions on hydrochar yield, carbon content, and energy content	Li, L., Wang, Y., Xu, J., Flora, J. R., Hoque, S., & Berge, N. D.	2019	Bioresource Technology	1. Agricultural crop residue 2. Forest residue 3. Municipal solid waste 4. Animal manure 5. Municipal sewage sludge	Hydrothermal carbonization		Hydrochar		649		Secondary	1. MLR 2. RT 3. RFR	Prediction	Pearson's correlation	Temperature, time, solid content, ash content, volatile matter, fixed carbon, and C-H-O from ultimate analysis	Hydrochar yield	R2 = 0.47 R2 = 0.80 R2 = 0.95	R2 = 0.49 R2 = 0.64 R2 = 0.74	CV	RMSE, MAPE, AIC
Investigating the role of feedstock properties and process conditions on products formed during the hydrothermal carbonization of organics using regression techniques	Li, L., Flora, J. R., Caicedo, J. M., & Berge, N. D.	2015	Bioresource Technology	1. Agricultural crop residue 2. Forest residue 3. Municipal solid waste 4. Animal manure 5. Municipal sewage sludge	Hydrothermal carbonization		Hydrochar		340		Secondary	1. MLR 2. RT	Prediction		Temperature, time, heating rate, volume ratio, solid content, ash content, volatile matter, and C-H-O from ultimate analysis	Hydrochar yield	R2 = 0.63 R2 = 0.76	R2 = 0.58 R2 = 0.60	CV	RMSE
Is hydrothermal treatment coupled with carbon capture and storage an energy-producing negative emissions technology?	Cheng, F., Porter, M. D., & Colosi, L. M.	2020	Energy Conversion and Managemen	1. Agricultural crop residue 2. Forest residue	Hydrothermal carbonization/liquefaction		Hydrochar/Biocrude		800		Secondary	1. MLR 2. RT 3. RFR	Prediction	Tree-based feature importance	Temperature, time, solid content, ash content, and C-H-O from ultimate analysis	Biocrude yield Hydrochar yield	R2 = 0.35 R2 = 0.64 R2 = 0.84	R2 = N/R R2 = N/R	CV	RMSE
Machine learning prediction of the conversion of lignocellulosic biomass during hydrothermal carbonization	Kardani, N., Hedayati Marzbali, M., Shah, K., & Zhou, A.	2021	Biofuels	1. Agricultural crop residue 2. Forest residue	Hydrothermal carbonization		Hydrochar		81		Secondary	1. XGBoost 2. SVR 3. ANN	Prediction	Pearson's correlation and Tree-based feature importance	Temperature, time, lignin, cellulose, hemicellulose, and waste/biomass ratio	Hydrochar yield	R2 = 0.98 R2 = 0.93 R2 = 0.92	R2 = N/R R2 = N/R R2 = N/R	CV	RMSE, MAE
Prediction and evaluation of fuel properties of hydrochar from waste solid biomass: Machine learning algorithm based on proposed PSO–NN model	Mu, L., Wang, Z., Wu, D., Zhao, L., & Yin, H.	2022	Fuel	1. Agricultural crop residue 2. Forest residue 3. Municipal solid waste	Hydrothermal carbonization		Hydrochar		296	Z-score	Secondary	ANN	Prediction	Pearson's correlation and SHAP	Temperature, time, solid/liquid ratio, ash content, volatile matter, fixed carbon, C-H-O-N-S from ultimate analysis	Hydrochar yield	R2 = 0.99	R2 = 0.86	CV	MSE
Multi-Task Prediction of Fuel Properties of Hydrochar Derived From Wet Municipal Wastes With Random Forest	Li, J., Zhu, X., Li, Y., Tong, Y. W., & Wang, X.	2019	Applied Energy Symposium	1. Municipal solid waste 2. Animal manure 3. Municipal sewage sludge	Hydrothermal carbonization		Hydrochar		248	Z-score	Secondary	RFR	Prediction	Pearson's correlation and Tree-based feature importance	Temperature, time, moisture content, ash content, fixed carbon, volatile matter, and C-H-O-N from ultimate analysis	Hydrochar yield	R2 = N/R	R2 = 0.80	CV	MSE
Optimization of hydrothermal liquefaction process through machine learning approach: process conditions and oil yield	Gopirajan, P. V., Gopinath, K. P., Sivaranjani, G., & Arun, J.	2021	Biomass Conversion and Biorefinery	1. Agricultural crop residue 2. Forest residue	Hydrothermal liquefaction		Biocrude	Tamil Nadu, India	420		Secondary + Experiment	RFR	Optimization	Pearson's correlation	Moisture and ash content, C-H-O-N from ultimate analysis	Biocrude yield	R2 = N/R	R2 = 0.96	Literature-Experiment
Machine learning aided bio-oil production with high energy recovery and low nitrogen content from hydrothermal liquefaction of biomass with experiment verification	Li, J., Zhang, W., Liu, T., Yang, L., Li, H., Peng, H., ... & Leng, L.	2021	Chemical Engineering Journal	1. Municipal solid waste 2. Animal manure 3. Municipal sewage sludge	Hydrothermal liquefaction		Biocrude		448		Secondary	1. RT 2. RFR 3. XGBoost	Optimization	Tree-based feature importance	Temperature, time, seperating order, C-H-O-N-S from ultimate analysis	Biocrude yield	R2 = 0.97 R2 = 0.95 R2 = 0.95	R2 = 0.82 R2 = 0.89 R2 = 0.90	CV	RMSE
Machine learning prediction of biocrude yields and higher heating values from hydrothermal liquefaction of wet biomass and wastes	Katongtung, T., Onsree, T., & Tippayawong, N.	2022	Bioresource Technology	1. Municipal solid waste 2. Animal manure 3. Municipal sewage sludge	Hydrothermal liquefaction		Biocrude		325	Z-score	Secondary	1. XGBoost 2. SVR 3. RFR	Prediction	Tree-based feature importance	Temperature, time, pressure, reactor size, biomass loading, water, solvent/biomass ratio, C-H-O-N from ultimate analysis, ash content, lipid, protein, and carbohydrate	Biocrude yield	R2 = 0.86 R2 = 0.74 R2 = 0.83	R2 = N/R R2 = N/R R2 = N/R	CV	RMSE
Influence of catalyst and solvent on the hydrothermal liquefaction of woody biomass	Zhou, X., Zhao, J., Chen, M., Zhao, G., & Wu, S.	2022	Bioresource Technology	Forest residue	Hydrothermal liquefaction		Biocrude	Shanxi, China	432		Experiment	RFR	Optimization		C-H-O-N-S from ultimate analysis and catalyst	Biocrude yield	R2 = 0.97	R2 = 0.95	70-30	RMSE

## Sheet: Table S5
Title	Authors	Year	Journal	Feedstock	1st stage technology	2nd stage technology	3rd stage technology	Recovered resource	Study area	Foreground data source	Background data source	Software	Life cycle assessment methods	Environmental impact factors	Techno-economic analysis methods	Sensitivity analysis	Uncertainty analysis	Scenario analysis
Life Cycle Environmental Impacts of Electricity from Biogas Produced by Anaerobic Digestion	Fusi, A., Bacenetti, J., Fiala, M., & Azapagic, A.	2016	Frontiers in Bioengineering and Biotechnology	1. Agricultural crop residue 2. Animal manure	Anaerobic digestion			Biogas	Lombardy, Italy	Primary	Ecoinvent	GaBi	CML	GWP, acidification, eutrophication, O3 layer, smog, human and eco-toxicity, resource depletion				% change
LCA of bioenergy chains in Piedmont (Italy): A case study to support public decision makers towards sustainability	Blengini, G. A., Brizio, E., Cibrario, M., & Genon, G.	2011	Resources, Conservation and Recycling	1. Agricultural crop residue 2. Animal manure	Anaerobic digestion			Biogas	Piedmont, Italy	Literature	Ecoinvent	SimaPro	CML	GWP, acidification, eutrophication, smog				Scenario
Assuring the sustainable production of biogas from anaerobic mono-digestion	Lijó, L., González-García, S., Bacenetti, J., Fiala, M., Feijoo, G., & Moreira, M. T.	2014	Journal of Cleaner Production	1. Agricultural crop residue 2. Animal manure	Anaerobic digestion			Biogas	Lodi and Pavia, Italy	Primary	Ecoinvent		ReCipe	GWP, acidification, eutrophication, O3 layer, smog, land use, resource depletion				Scenario
Agricultural small anaerobic digestion plants: Combining economic and environmental assessment	Lovarelli, D., Falcone, G., Orsi, L., & Bacenetti, J.	2019	Biomass and Bioenergy	1. Agricultural crop residue 2. Animal manure	Anaerobic digestion			Biogas	Lombardy, Italy	Primary	Ecoinvent		ILCD	GWP, acidification, eutrophication, O3 layer, particulate matter, smog, human and eco-toxicity, resource depletion	NPV, IRR, PBP			% change
Closing nutrient loops through decentralized anaerobic digestion of organic residues in agricultural regions: A multi-dimensional sustainability assessment	Vaneeckhaute, C., Styles, D., Prade, T., Adams, P., Thelin, G., Rodhe, L., ... & D’Hertefeldt, T.	2018	Resources, Conservation and Recycling	1. Organic municipal solid waste 2. Animal manure	Anaerobic digestion			Biogas	Sweden	Literature	Ecoinvent	LCAD EcoScreen	CML	GWP, acidification, eutrophication, resource depletion	NPV, IRR
Anaerobic digestion of agricultural and other substrates – implications for greenhouse gas emissions	Pucker, J., Jungmeier, G., Siegl, S., & Pötsch, E. M.	2013	Animal	1. Agricultural crop residue 2. Organic municipal solid waste 3. Animal manure	Anaerobic digestion			Biogas	Austria	Literature	Literature		GEMIS	GWP				Scenario
Optimal process design for integrated municipal waste management with energy recovery in Argentina	Morero, B., Montagna, A. F., Campanella, E. A., & Cafaro, D. C.	2020	Renewable Energy	1. Organic municipal solid waste 2. Municipal sewage sludge	1. Anaerobic digestion 2. Composting			1. Biogas 2. Nutrient	Argentina	Literature	Literature	SimaPro	ReCipe	GWP, acidification, eutrophication, smog, particulate matter, human toxicity, land use, resource depletion	NPV			Scenario
Environmental and Cost Life Cycle Analysis of Different Recovery Processes of Organic Fraction of Municipal Solid Waste and Sewage Sludge	Francini, G., Lombardi, L., Freire, F., Pecorini, I., & Marques, P.	2019	Waste and Biomass Valorization	1. Organic municipal solid waste 2. Municipal sewage sludge	Anaerobic digestion			Biogas	Italy	Primary	Ecoinvent		CML	GWP, acidification, eutrophicaion, O3 layer, smog, human and eco-toxicity, resource depletion	Capital investment, O&M cost, disposal cost		Monte Carlo	Scenario and % change
Environmental and economic analysis of power generation in a thermophilic biogas plant	Ruiz, D., San Miguel, G., Corona, B., Gaitero, A., & Domínguez, A.	2018	Science of the Total Environment	1. Agricultural crop residue 2. Animal manure 3. Municipal sewage sludge	Anaerobic digestion			Biogas	Asturias, Spain	Primary	Ecoinvent	SimaPro	ILCD	GWP, acidification, eutrophication, O3 layer, particulate matter, human and eco-toxicity, land use, resource depletion	Construction cost, O&M cost, avoided impacts, NPV, IRR			Scenario
Environmental consequences of different carbon alternatives for increased manure-based biogas	Hamelin, L., Naroznova, I., & Wenzel, H.	2014	Applied Energy	1. Agricultural crop residue 2. Organic municipal solid waste 3. Animal manure	Anaerobic digestion			Biogas	Denmark	Literature	Ecoinvent	SimaPro	EDIP	GWP, acidification, eutrophication				Scenario
Consequential environmental life cycle assessment of a farm-scale biogas plant	Van Stappen, F., Mathot, M., Decruyenaere, V., Loriers, A., Delcour, A., Planchon, V., ... & Stilmant, D.	2016	Journal of Environmental Management	1. Agricultural crop residue 2. Animal manure	Anaerobic digestion			Biogas	Belgium	Primary	Ecoinvent	SimaPro	ILCD	GWP, acidification, eutrophication, human and eco-toxicity, land use, smog, resource depletion				Scenario
Life Cycle Assessment of management systems for sewage sludge and food waste: centralized and decentralized approaches	Righi, S., Oliviero, L., Pedrini, M., Buscaroli, A., & Della Casa, C.	2013	Journal of Cleaner Production	1. Organic municipal solid waste 2. Municipal sewage sludge	Anaerobic digestion			Biogas	Emilia-Romagna, Italy	Primary	Ecoinvent	GaBi	CML	GWP, acidification, eutrophication, O3 layer, smog				Scenario
Life cycle assessment of agro-industrial by-product reuse: a comparison between anaerobic digestion and conventional disposal treatments	Valenti, F., Liao, W., & Porto, S. M.	2020	Green Chemistry	1. Agricultural crop residue 2. Animal manure	Anaerobic digestion			Biogas	Sicily, Italy	Primary	Ecoinvent	SimaPro	Impact2002+	GWP, acidification, eutrophication, human and eco-toxicity, land use				Scenario
Life cycle assessment of energy generation from biogas—Attributional vs. consequential approach	Rehl, T., Lansche, J., & Müller, J.	2012	Renewable and Sustainable Energy Reviews	1. Agricultural crop residue 2. Animal manure	Anaerobic digestion			Biogas	Germany	Primary	Ecoinvent	GaBi	CML	GWP, acidification, eutrophication, smog				Scenario
Biogas production by means of an anaerobic-digestion plant in France: LCA of greenhouse-gas emissions and other environmental indicators	Lamnatou, C., Nicolaï, R., Chemisana, D., Cristofari, C., & Cancellieri, D.	2019	Science of The Total Environment	1. Agricultural crop residue 2. Organic municipal solid waste 3. Animal manure	Anaerobic digestion			Biogas	Corsica, France	Primary	Ecoinvent	SimaPro	IPCC, ReCiPe, USEtox	GWP (IPCC) Acidification, eutrophication, O3 layer, particulate matter, smog, resource depletion (ReCiPe) Human and eco-toxicity (USEtox)
Environmental assessment of energy generation from agricultural and farm waste through anaerobic digestion	Nayal, F. S., Mammadov, A., & Ciliz, N.	2016	Journal of Environmental Management	1. Agricultural crop residue 2. Animal manure	Anaerobic digestion			Biogas	Kocaeli, Turkey	Primary	Literature	GaBi	EDIP	GWP, acidification, eutrophication, smog, O3 layer				Scenario
Anaerobic digestion of agricultural wastes from liquid to solid state: Performance and environ-economic comparison	Li, Y., Qi, C., Zhang, Y., Li, Y., Wang, Y., Li, G., & Luo, W.	2021	Bioresource Technology	1. Agricultural crop residue 2. Animal manure	Anaerobic digestion			Biogas	Shandong, China	Primary	Ecoinvent	GaBi	CML	GWP, acidification, eutrophication	Capital investment, O&M cost, NPV			% change
Bioenergy production and use: Comparative analysis of the economic and environmental effects	Hennig, C., & Gawor, M.	2012	Energy Conversion and Management	1. Agricultural crop residue 2. Animal manure	Anaerobic digestion			Biogas	Germany	Literature	Ecoinvent		IPCC	GWP, acidification, eutrophication	Capital investment, O&M cost, revenues
Comparative life cycle assessment of biogas plant configurations for a demand oriented biogas supply for flexible power generation	Hahn, H., Hartmann, K., Bühle, L., & Wachendorf, M.	2015	Bioresource Technology	1. Agricultural crop residue 2. Animal manure	Anaerobic digestion			Biogas	Germany	Literature	GEMIS		IPCC	GWP, acidification, eutrophication				Scenario
Impact of uncertainties on greenhouse gas mitigation potential of biogas production from agricultural resources	Meyer-Aurich, A., Schattauer, A., Hellebrand, H. J., Klauss, H., Plöchl, M., & Berg, W.	2012	Renewable Energy	1. Agricultural crop residue 2. Animal manure	Anaerobic digestion			Biogas	Brandenburg, Germany	Literature	Ecoinvent		IPCC	GWP and land use			Monte Carlo	Scenario
Environmental assessment of waste feedstock mono-dimensional and bio-refinery systems: Combining manure co-digestion and municipal waste anaerobic digestion	Moretti, M., Van Dael, M., Malina, R., & Van Passel, S.	2018	Journal of Cleaner Production	1. Organic municipal solid waste 2. Animal manure	Anaerobic digestion			Biogas	Moerdjjk, Netherlands	Literature	Ecoinvent		IPCC, CML, USEtox	GWP (IPCC) Acidification, eutrophication, resource depletion (CML) Human toxicity (USEtox)				Scenario and % change
Life-cycle energy production and emissions mitigation by comprehensive biogas–digestate utilization	Chen, S., Chen, B., & Song, D.	2012	Bioresource Technology	1. Agricultural crop residue 2. Organic municipal solid waste 3. Animal manure	Anaerobic digestion			Biogas	China	Primary	Ecoinvent	SimaPro	CML	GWP, acidification, eutrophication, O3 layer, smog, human toxicity, resource depletion				% change
Environmental assessment of electricity generation from an Italian anaerobic digestion plant	Fantin, V., Giuliano, A., Manfredi, M., Ottaviano, G., Stefanova, M., & Masoni, P.	2015	Biomass and Bioenergy	1. Agricultural crop residue 2. Animal manure	Anaerobic digestion			Biogas	Italy	Primary	Ecoinvent		ILCD	GWP, acidification, eutrophication, O3 layer, smog, resource depletion			Monte Carlo	Scenario
The environmental sustainability of anaerobic digestion as a biomass valorization technology	De Meester, S., Demeyer, J., Velghe, F., Peene, A., Van Langenhove, H., & Dewulf, J.	2012	Bioresource Technology	1. Agricultural crop residue 2. Organic municipal solid waste 3. Animal manure	Anaerobic digestion			Biogas	Germany and Belgium	Primary	Ecoinvent		ILCD	GWP, acidification, eutrophication, O3 layer, smog			Monte Carlo	Scenario
Anaerobic digestion of different feedstocks: Impact on energetic and environmental balances of biogas process	Bacenetti, J., Negri, M., Fiala, M., & González-García, S.	2013	Science of the Total Environment	1. Agricultural crop residue 2. Animal manure	Anaerobic digestion			Biogas	Lombardy, Italy	Primary	Ecoinvent		IPCC	GWP				Scenario
Life cycle environmental impacts of generating electricity and heat from biogas produced by anaerobic digestion	Whiting, A., & Azapagic, A.	2014	Energy	1. Agricultural crop residue 2. Animal manure	Anaerobic digestion			Biogas	United Kingdom	Primary	Ecoinvent	GaBi	CML	GWP, acidification, eutrophication, O3 layer, smog human and eco-toxicity, resource depletion				Scenario
Cattle feed or bioenergy? Consequential life cycle assessment of biogas feedstock options on dairy farms	Styles, D., Gibbons, J., Williams, A. P., Stichnothe, H., Chadwick, D. R., & Healey, J. R.	2015	GCB Bioenergy	1. Agricultural crop residue 2. Animal manure 3. Organic municipal solid waste	Anaerobic digestion			Biogas	United Kingdom	Literature	Ecoinvent	Microsoft Excel	CML	GWP, acidification, eutrophication, resource depletion				Scenario
Environmental impacts of biogas deployment – Part II: life cycle assessment of multiple production and utilization pathways	Poeschl, M., Ward, S., & Owende, P.	2012	Journal of Cleaner Production	1. Agricultural crop residue 2. Animal manure 3. Organic municipal solid waste	Anaerobic digestion			Biogas	Germany	Literature	Ecoinvent	SimaPro	ReCiPe	GWP, acidification, eutrophication, O3 layer, smog, particulate matter, human and eco-toxicity, land use, resource depletion				Scenario
Carbon footprint of electricity from anaerobic digestion plants in Italy	Bacenetti, J., & Fiala, M.	2015	Environmental Engineering & Management Journal	1. Agricultural crop residue 2. Animal manure	Anaerobic digestion			Biogas	Lombardy, Italy	Primary	Ecoinvent	SimaPro	IPCC	GWP				Scenario
Carbon emission reduction potential of a typical household biogas system in rural China	Zhang, L. X., Wang, C. B., & Song, B.	2013	Journal of Cleaner Production	1. Organic municipal solid waste 2. Animal manure	Anaerobic digestion			Biogas	Guizhou, China	Literature	Literature		EIO-LCA	GWP	Construction cost, O&M cost, demolition cost			Scenario
Green Electricity From Biomass, Part I: Environmental Impacts of Direct Life Cycle Emissions	Siegl, S., Laaber, M., & Holubar, P.	2011	Waste and Biomass Valorization	1. Agricultural crop residue 2. Animal manure	Anaerobic digestion			Biogas	Austria	Literature	Ecoinvent		CML	GWP, acidification, eutrophication, O3 layer, smog, human toxicity, land use, resource depletion				% change
Should We Pretreat Solid Waste Prior to Anaerobic Digestion? An Assessment of Its Environmental Cost	Carballa, M., Duran, C., & Hospido, A.	2011	Environmental Science & Technology	1. Organic municipal solid waste 2. Municipal sewage sludge	Anaerobic digestion			Biogas	Belgium	Literature	Ecoinvent	SimaPro	CML	GWP, eutrophication, human and eco-toxicity, resource depletion
Comparison of the environmental effects of manure- and crop-based agricultural biogas plants using life cycle analysis	Fuchsz, M., & Kohlheb, N.	2015	Journal of Cleaner Production	1. Agricultural crop residue 2. Animal manure	Anaerobic digestion			Biogas	Germany	Primary	Ecoinvent	GaBi	CML	GWP, acidification, eutrophication				Scenario
Anaerobic digestion of different agricultural wastes: A techno-economic assessment	Li, Y., Han, Y., Zhang, Y., Luo, W., & Li, G.	2020	Bioresource Technology	1. Agricultural crop residue 2. Animal manure	Anaerobic digestion			Biogas	China	Simulation	Literature				NPV, IRR			Scenario and % change
Life cycle assessment of energy generation of biogas fed combined heat and power plants: Environmental impact of different agricultural substrates	Lansche, J., & Müller, J.	2012	Engineering in Life Sciences	1. Agricultural crop residue 2. Animal manure	Anaerobic digestion			Biogas	Hohenheim, Germany	Primary	Ecoinvent	GaBi	CML	GWP, acidification, eutrophication				Scenario
Environmental sustainability of small-scale biomass power technologies for agricultural communities in developing countries	Aberilla, J. M., Gallego-Schmid, A., & Azapagic, A.	2019	Renewable Energy	1. Agricultural crop residue 2. Animal manure	1. Anaerobic digestion 2. Gasification			1. Biogas 2. Syngas	Southeast Asia	Literature	Ecoinvent	GaBi	ReCiPe	GWP, acidification, eutrophication, O3 layer, smog, particulate matter, human and eco-toxicity, land use, resource depletion				Scenario
Resource recovery in life cycle assessment of sludge treatment: Contribution, sensitivity, and uncertainty	Zhou, X., Li, J., Zhao, X., Yang, J., Sun, H., Yang, S. S., & Bai, S.	2022	Science of The Total Environment	1. Forest residue 2. Organic municipal solid waste 3. Municipal sewage sludge	1. Anaerobic digestion 2. Gasification			1. Biogas 2. Syngas	China	Literature	Ecoinvent	OpenLCA	ReCiPe	GWP, acidification, eutrophication, O3 layer, smog, human and eco-toxicity, resource depletion			Monte Carlo	Scenario and % change
Life cycle assessment of biomethane use in Argentina	Morero, B., Groppelli, E., & Campanella, E. A.	2015	Bioresource Technology	1. Agricultural crop residue 2. Organic municipal solid waste	Anaerobic digestion			Biogas-RNG	Argentina	Simulation	Ecoinvent	OpenLCA	CML	GWP, eutrophication, O3 layer, smog, human and eco-toxicity, resource depletion	ROI, PBP
A case study on integrating anaerobic digestion into agricultural activities in British Columbia: Environmental, economic and policy analysis	Wang, H., Bi, X., & Clift, R.	2021	Environmental Pollution	1. Agricultural crop residue 2. Organic municipal solid waste 3. Animal manure	Anaerobic digestion			Biogas-RNG	British Columbia, Canada	Literature	Ecoinvent	SimaPro	IPCC, Impact2002+, CML	GWP (IPCC) Acidification, eutrophication (CML) Human toxicity (Impact2002+)	Capital investment, O&M cost, revenues, avoided impacts			% change
Global and local emissions of a biogas plant considering the production of biomethane as an alternative end-use solution	Ravina, M., & Genon, G.	2015	Journal of Cleaner Production	1. Agricultural crop residue 2. Animal manure	Anaerobic digestion			Biogas-RNG	Italy	Literature	Literature		IPCC	GWP				Scenario
GHG emission factors for bioelectricity, biomethane, and bioethanol quantified for 24 biomass substrates with consequential life-cycle assessment	Tonini, D., Hamelin, L., Alvarado-Morales, M., & Astrup, T. F.	2016	Bioresource Technology	1. Agricultural crop residue 2. Forest residue 3. Organic municipal solid waste 4. Animal manure 5. Municipal sewage sludge	Anaerobic digestion			Biogas-RNG	Denmark	Literature	Ecoinvent		IPCC	GWP			Monte Carlo	Scenario and % change
The applicability of the renewable energy directive calculation to assess the sustainability of biogas production	Manninen, K., Koskela, S., Nuppunen, A., Sorvari, J., Nevalainen, O., & Siitonen, S.	2013	Energy Policy	1. Agricultural crop residue 2. Animal manure 3. Municipal sewage sludge	Anaerobic digestion			Biogas-RNG	Finland	Literature	Ecoinvent		IPCC	GWP				Scenario
Life Cycle Assessment of Biomethane Production from Waste Feedstock Through Different Upgrading Technologies	Florio, C., Fiorentino, G., Corcelli, F., Ulgiati, S., Dumontet, S., Güsewell, J., & Eltrop, L.	2019	Energies	1. Animal manure 2. Municipal sewage sludge	Anaerobic digestion			Biogas-RNG	Italy	Literature	Ecoinvent	SimaPro	ReCiPe	GWP, acidification, eutrophication, human and eco-toxicity, resource depletion			Monte Carlo	Scenario
Economic and environmental impacts of an integrated-state anaerobic digestion system to produce compressed natural gas from organic wastes and energy crops	Sahoo, K., & Mani, S.	2019	Renewable and Sustainable Energy Reviews	1. Agricultural crop residue 2. Organic municipal solid waste	Anaerobic digestion			Biogas-RNG	USA	Literature	Ecoinvent		IPCC	GWP	Capital investment, O&M cost			Scenario and % change
Life cycle analysis of a biorefinery for activated carbon and biomethane production	Surra, E., Esteves, I. A., & Lapa, N.	2021	Biomass and Bioenergy	1. Agricultural crop residue 2. Organic municipal solid waste	Anaerobic digestion			Biogas-RNG	Lisbon, Portugal	Primary	Ecoinvent	OpenLCA	ReCiPe	GWP, acidification, eutrophication,O3 layer, particulate matter, human and eco-toxicity, land use, resource depletion				Scenario
Climate balance of biogas upgrading systems	Pertl, A., Mostbauer, P., & Obersteiner, G.	2010	Waste Management	1. Agricultural crop residue 2. Organic municipal solid waste 3. Animal manure	Anaerobic digestion			Biogas-RNG	Austria	Literature	Ecoinvent	GaBi	IPCC	GWP				Scenario
Life cycle environmental impacts of compressed biogas production through anaerobic digestion of manure and municipal organic waste	van den Oever, A. E., Cardellini, G., Sels, B. F., & Messagie, M.	2021	Journal of Cleaner Production	1. Organic municipal solid waste 2. Animal manure	Anaerobic digestion			Biogas-RNG	Europe	Literature	Ecoinvent	SimaPro	EF	GWP, acidification, eutrophicaion			Monte Carlo	Scenario
Biowaste-to-Biomethane: An LCA study on biogas and syngas roads	Ardolino, F., & Arena, U.	2018	Waste Management	1. Agricultural crop residue 2. Forest residue 3. Organic municipal solid waste 4. Animal manure 5. Municipal sewage sludge	1. Anaerobic digestion 2. Gasification			1. Biogas-RNG 2. Syngas	Europe	Literature	Ecoinvent	SimaPro	Impact2002+	GWP, human toxicity, resource depletion				Scenario
Comparative Life Cycle Evaluation of the Global Warming Potential (GWP) Impacts of Renewable Natural Gas Production Pathways	Rai, S., Hage, D., Littlefield, J., Yanai, G., & Skone, T. J.	2022	Environmental Science & Technology	1. Forest residue 2. Organic municipal solid waste 3. Animal manure 4. Municipal sewage sludge	1. Anaerobic digestion 2. Gasification			1. Biogas-RNG 2. Syngas	USA	Literature	USLCI	OpenLCA	IPCC	GWP				Scenario
Choosing co-substrates to supplement biogas production from animal slurry – A life cycle assessment of the environmental consequences	Vega, G. C. C., Ten Hoeve, M., Birkved, M., Sommer, S. G., & Bruun, S.	2014	Bioresource Technology	Agricultural crop residue + Animal manure	Anaerobic co-digestion			Biogas	Denmark	Simulation	Literature	GaBi	ReCiPe	GWP, acidification, eutrophication, particulate matter, resource depletion				Scenario
Comparing environmental consequences of anaerobic mono- and co-digestion of pig manure to produce bio-energy – A life cycle perspective	De Vries, J. W., Vinken, T. M. W. J., Hamelin, L., & De Boer, I. J. M.	2012	Bioresource Technology	Agricultural crop residue + Animal manure	Anaerobic co-digestion			Biogas	North-Western Europe	Literature	Ecoinvent	Microsoft Excel	ReCiPe	GWP, acidification, eutrophication, smog, land use, resource depletion				Scenario
Assessing anaerobic co-digestion of pig manure with agroindustrial wastes: The link between environmental impacts and operational parameters	Rodriguez-Verde, I., Regueiro, L., Carballa, M., Hospido, A., & Lema, J. M.	2014	Science of The Total Environment	Agricultural crop residue + Animal manure	Anaerobic co-digestion			Biogas	Galicia, Spain	Primary	Ecoinvent	SimaPro	CML	GWP, O3 layer, smog, resource depletion
Life cycle assessment of waste treatment strategy for sewage sludge and food waste in Macau: perspectives on environmental and energy production performance	Chiu, S. L., Lo, I., Woon, K. S., & Yan, D.	2016	The International Journal of Life Cycle Assessment	Organic municipal solid waste + Municipal sewage sludge	Anaerobic co-digestion			Biogas	Macau	Primary	Literature	SimaPro	ReCiPe	GWP, acidification, smog, particulate matter				Scenario
Identifying key process parameters for uncertainty propagation in environmental life cycle assessment for sewage sludge and food waste treatment	Chiu, S. L., & Lo, I. M.	2018	Journal of Cleaner Production	Organic municipal solid waste + Municipal sewage sludge	Anaerobic co-digestion			Biogas	Hong Kong	Primary	Literature	SimaPro	ReCiPe	GWP, acidification, smog, particulate matter			Monte Carlo	Scenario and % change
Anaerobic co-digestion of municipal food waste and sewage sludge: A comparative life cycle assessment in the context of a waste service provision	Edwards, J., Othman, M., Crossin, E., & Burn, S.	2017	Bioresource Technology	Organic municipal solid waste + Municipal sewage sludge	Anaerobic co-digestion			Biogas	Australia	Primary	Ecoinvent and Literature	SimaPro	CML	GWP, acidification, eutrophication, human toxicity, resource depletion)			Monte Carlo	Scenario and % change
Environmental and Economic Analysis of an Anaerobic Co-Digestion Power Plant Integrated with a Compost Plant	Rajabi Hamedani, S., Villarini, M., Colantoni, A., Carlini, M., Cecchini, M., Santoro, F., & Pantaleo, A.	2020	Energies	Agricultural crop residue + Animal manure	Anaerobic co-digestion			Biogas	Bari, Italy	Primary	Literature	SimaPro	IPCC	GWP	NPV, IRR, PBP
Life cycle assessment of orange peel waste management	Negro, V., Ruggeri, B., Fino, D., & Tonini, D.	2017	Resources, Conservation and Recycling	Agricultural crop residue + Animal manure	Anaerobic co-digestion			Biogas	Italy	Literature	Ecoinvent	EASETECH	IPCC, ReCiPe, USEtox, CML	GWP (IPCC) Acidification, eutrophication (ReCiPe) Human and eco-toxicity (USEtox) Resource depletion (CML)	Capital investment, O&M cost, revenues		Monte Carlo	Scenario and % change
Comparative life cycle assessment of enhanced anaerobic digestion of agro-industrial waste for biogas production	Ugwu, S. N., Harding, K., & Enweremadu, C. C.	2022	Journal of Cleaner Production	Agricultural crop residue + Animal manure	Anaerobic co-digestion			Biogas	Florida and Centurion, South Africa	Literature	Ecoinvent	SimaPro	ReCiPe	GWP, acidification, eutrophication, O3 layer, particulate matter, human and eco-toxicity, land use, resource depletion				Scenario
Application of Carbon Footprint to an agro-biogas supply chain in Southern Italy	Ingrao, C., Rana, R., Tricase, C., & Lombardi, M.	2015	Applied Energy	Agricultural crop residue + Animal manure	Anaerobic co-digestion			Biogas	Foggia, Italy	Primary	Ecoinvent	SimaPro	IPCC	GWP				Scenario
Life Cycle Assessment of a Novel Zero Organic-Waste Model Using the Integrated Anaerobic Digester and Oxidation-Ditch Membrane Bioreactor for High-rise Building Application	Satayavibul, A., & Ratanatamskul, C.	2021	Waste and Biomass Valorization	Organic municipal solid waste + Municipal sewage sludge	Anaerobic co-digestion			Biogas	Bangkok, Thailand	Primary	Ecoinvent	SimaPro	CML	GWP, acidificaion, eutrophication, O3 layer, smog, human and eco-toxicity, resource depletion				Scenario
Environmental and cost benefits of co-digesting food waste at wastewater treatment facilities	Morelli, B., Cashman, S., Ma, X. C., Turgeon, J., Arden, S., & Garland, J.	2020	Water Science and Technology	Organic municipal solid waste + Municipal sewage sludge	Anaerobic co-digestion			Biogas	Massachusetts, USA	Primary	Ecoinvent	OpenLCA	TRACI	GWP, acidification, eutrophication, smog, resource depletion	NPV, PBP			Scenario
Life cycle assessment of biogas production through anaerobic co-digestion of nopal cladodes and dairy cow manure	Ramírez-Arpide, F. R., Demirer, G. N., Gallegos-Vázquez, C., Hernández-Eugenio, G., Santoyo-Cortés, V. H., & Espinosa-Solares, T.	2018	Journal of Cleaner Production	Agricultural crop residue + Animal manure	Anaerobic co-digestion			Biogas	Queretaro, Mexico	Primary	Ecoinvent	OpenLCA	CML	GWP, acidification, eutrophication, O3 layer, smog, human and eco-toxicity, resource depletion				Scenario and % change
Influence of different practices on biogas sustainability	Boulamanti, A. K., Maglio, S. D., Giuntoli, J., & Agostini, A.	2013	Biomass and Bioenergy	Agricultural crop residue + Animal manure	Anaerobic co-digestion			Biogas		Literature	Ecoinvent	GaBi	ILCD	GWP, acidification, eutrophication, O3 layer, smog, human and eco-toxicity, resource depletion				Scenario
Environmental assessment of farm-scaled anaerobic co-digestion for bioenergy production	Lijó, L., González-García, S., Bacenetti, J., Negri, M., Fiala, M., Feijoo, G., & Moreira, M. T.	2015	Waste Management	Agricultural crop residue + Animal manure	Anaerobic co-digestion			Biogas	Vercelli, Italy	Primary	Ecoinvent		ReCiPe	GWP, acidification, eutrophication, O3 layer, smog, land use, resource depletion
Comparative environmental and economic life cycle assessment of high solids anaerobic co-digestion for biosolids and organic waste management	Lee, E., Oliveira, D. S. B. L., Oliveira, L. S. B. L., Jimenez, E., Kim, Y., Wang, M., ... & Zhang, Q.	2020	Water Research	Organic municipal solid waste + Municipal sewage sludge	Anaerobic co-digestion			Biogas	Florida, USA	Literature	Ecoinvent	SimaPro	TRACI	GWP, acidification, eutrophication, eco-toxicity	Construction cost, O&M cost, collection and transportation cost, disposal, revenues			Scenario
Improved environmental sustainability and bioenergy recovery through pig manure and food waste on-farm co-digestion in Ireland	Jiang, Y., Zhang, Y., Wang, S., Wang, Z., Liu, Y., Hu, Z., & Zhan, X.	2021	Journal of Cleaner Production	Organic municipal solid waste + animal manure	Anaerobic co-digestion			Biogas	Ireland	Primary	Ecoinvent	SimaPro	CML	GWP, acidification, eutrophication, human toxicity, smog, resource depletion				Scenario and % change
Lifecycle Greenhouse Gas Analysis of an Anaerobic Codigestion Facility Processing Dairy Manure and Industrial Food Waste	Ebner, J. H., Labatut, R. A., Rankin, M. J., Pronto, J. L., Gooch, C. A., Williamson, A. A., & Trabold, T. A.	2015	Environmental Science & Technology	Organic municipal solid waste + animal manure	Anaerobic co-digestion			Biogas	New York, USA	Primary	Literature		IPCC	GWP				Scenario
Life Cycle Assessment of electricity production in Italy from anaerobic co-digestion of pig slurry and energy crops	Lijó, L., González-García, S., Bacenetti, J., Fiala, M., Feijoo, G., Lema, J. M., & Moreira, M. T.	2014	Renewable Energy	Agricultural crop residue + Animal manure	Anaerobic co-digestion			Biogas	Lombardy, Italy	Primary	Ecoinvent		CML	GWP, acidification, eutrophication, O3 layer, smog, resource depletion				Scenario
Life Cycle Assessment of Large-scale Compressed Bio-natural Gas Production in China: A Case Study on Manure Co-digestion with Corn Stover	Yang, Y., Ni, J. Q., Zhu, W., & Xie, G.	2019	Energies	Agricultural crop residue + Animal manure	Anaerobic co-digestion			Biogas	China	Primary	Chinese Life cycle Database	eBalance	IPCC, CML, Impact2002+	GWP (IPCC) Acidification, eutrophication, resource depletion (CML) Human toxicity (Impact2002+)				Scenario and % change
Assessment of biogas production in Argentina from co-digestion of sludge and municipal solid waste	Morero, B., Vicentin, R., & Campanella, E. A.	2017	Waste Management	Organic municipal solid waste + Municipal sewage sludge	Anaerobic co-digestion			Biogas	Argentina	Simulation	Ecoinvent and Literature	SimaPro	ReCiPe	GWP, acidification, eutrophication, smog, particulate matter, human toxicity, land use, resource depletion	Capital investment, O&M cost, revenues			% change
Life Cycle Assessment of biogas production by monofermentation of energy crops and injection into the natural gas grid	Jury, C., Benetto, E., Koster, D., Schmitt, B., & Welfring, J.	2010	Biomass and Bioenergy	Agricultural crop residue	Anaerobic digestion			Biogas	Luxemburg	Literature	Ecoinvent	Umberto	IPCC, Ecoindicator99,Impact2002+	GWP (IPCC, Ecoindicator99, Impact2002+) Acidification, eutrophication, human and eco-toxicity, resource depletion (Ecoindicator99, Impact2002+)				Scenario
Water–energy Nexus: a case of biogas production from energy crops evaluated by Water Footprint and Life Cycle Assessment (LCA) methods	Pacetti, T., Lombardi, L., & Federici, G.	2015	Journal of Cleaner Production	Agricultural crop residue	Anaerobic digestion			Biogas	Italy	Literature	Ecoinvent	SimaPro	ReCiPe	GWP, acidification, eutrophication, O3 layer, smog, particulate matter, human and eco-toxicity, land use, resource depletion
Life cycle assessment on biogas production from straw and its sensitivity analysis	Wang, Q. L., Li, W., Gao, X., & Li, S. J.	2016	Bioresource Technology	Agricultural crop residue	Anaerobic digestion			Biogas	China	Primary	Ecoinvent	Simapro	IPCC, Ecoindicator99	GWP (IPCC, Ecoindicator99) Acidification, eutrophication, O3 layer, human and eco-toxicity, land use, resource depletion (Ecoindicator99)				% change
Life cycle analysis of biogas production from anaerobic digestion of palm oil mill effluent	Aziz, N. I. H. A., & Hanafiah, M. M.	2020	Renewable Energy	Agricultural crop residue	Anaerobic digestion			Biogas	Malaysia	Primary	Ecoinvent and USLCI	SimaPro	ReCiPe	GWP, acidification, eutrophication, O3 layer, particulate matter, human and eco-toxicity, land use, resource depletion				Scenario
Life Cycle Assessment of waste disposal from olive oil production: Anaerobic digestion and conventional disposal on soil	Batuecas, E., Tommasi, T., Battista, F., Negro, V., Sonetti, G., Viotti, P., ... & Mancini, G.	2019	Journal of Environmental Management	Agricultural crop residue	Anaerobic digestion			Biogas	Italy	Literature	Ecoinvent	Simapro	ILCD	GWP, acidification, eutrophication, resource depletion				Scenario
Arundo donax L. can substitute traditional energy crops for more efficient, environmentally-friendly production of biogas: A Life Cycle Assessment approach	D'Imporzano, G., Pilu, R., Corno, L., & Adani, F.	2018	Bioresource Technology	Agricultural crop residue	Anaerobic digestion			Biogas	Lombardy, Italy	Literature	Ecoinvent	Simapro	ReCipe	GWP, acidification, eutrophication, O3 layer, smog, particulate matter, human and eco-toxicity, land use, resource depletion	Capital investment, O&M cost			Scenario
Life cycle assessment of the conversion of Zea mays and x Triticosecale into biogas and bioethanol	Schumacher, B., Oechsner, H., Senn, T., & Jungbluth, T.	2010	Engineering in Life Sciences	Agricultural crop residue	Anaerobic digestion			Biogas	Germany	Literature	GaBi	GaBi	CML	GWP, acidification, eutrophication				Scenario
Environmental Effects of Steam Explosion Pretreatment on Biogas from Maize—Case Study of a 500-kW Austrian Biogas Facility	Kral, I., Piringer, G., Saylor, M. K., Gronauer, A., & Bauer, A.	2016	BioEnergy Research	Agricultural crop residue	Anaerobic digestion			Biogas	Austria	Literature	Ecoinvent	OpenLCA	ReCiPe	GWP, acidification, particulate mater, human and eco-toxicity			Monte Carlo	Scenario
Environmental assessment of biogas co- or tri-generation units by life cycle analysis methodology	Chevalier, C., & Meunier, F.	2005	Applied Thermal Engineering	Agricultural crop residue	Anaerobic digestion			Biogas	Austria	Primary	Literature	SimaPro	CML, Ecoindicator99	GWP, acidification, eutrophication, resource depletion (CML, Ecoindicator99)				Scenario
Comparative life cycle assessment of the integrated generation of solid fuel and biogas from biomass (IFBB) and whole crop digestion (WCD) in Germany	Bühle, L., Stülpnagel, R., & Wachendorf, M.	2011	Biomass and Bioenergy	Agricultural crop residue	Anaerobic digestion			Biogas	Germany	Primary	Literature	Microsoft Excel	CML	GWP, acidification, eutrophication				Scenario
Mitigation strategies in the agro-food sector: The anaerobic digestion of tomato purée by-products. An Italian case study	Bacenetti, J., Duca, D., Negri, M., Fusi, A., & Fiala, M.	2015	Science of the Total Environment	Agricultural crop residue	Anaerobic digestion			Biogas	Lodi, Italy	Primary	Ecoinvent	SimaPro	ILCD	GWP, acidification, eutrophication, O3 layer, smog, particulate matter, resource depletion				Scenario
Life cycle assessment of the supply and use of bioenergy: impact of regional factors on biogas production	Dressler, D., Loewen, A., & Nelles, M.	2012	The International Journal of Life Cycle Assessment	Agricultural crop residue	Anaerobic digestion			Biogas	South of Lower Saxony, Germany	Literature	Literature	GaBi	CML	GWP, acidification, eutrophication				Scenario
Life cycle assessment (LCA) of the energetic use of bagasse in Iranian sugar industry	Mohammadi, F., Roedl, A., Abdoli, M. A., Amidpour, M., & Vahidi, H.	2020	Renewable Energy	Agricultural crop residue	1. Anaerobic digestion 2. Gasification			1. Biogas 2. Syngas	South of Iran	Literature	Ecoinvent		CML	GWP, acidification, eutrophication, smog, human toxicity				Scenario and % change
A comparative environmental life cycle assessment of rice straw-based bioenergy projects in China	Alengebawy, A., Mohamed, B. A., Ran, Y., Yang, Y., Pezzuolo, A., Samer, M., & Ai, P.	2022	Environmental Research	Agricultural crop residue	1. Anaerobic digestion 2. Gasification			1. Biogas 2. Syngas	Hubei province, China	Literature	Ecoinvent	OpenLCA	CML	GWP, acidification, eutrophication, O3 layer, smog, human and eco-toxicity, resource depletion
Biomass from agriculture in small-scale combined heat and power plants – A comparative life cycle assessment	Kimming, M., Sundberg, C., Nordberg, Å., Baky, A., Bernesson, S., Norén, O., & Hansson, P. A.	2011	Biomass and Bioenergy	Agricultural crop residue	1. Anaerobic digestion 2. Gasification			1. Biogas 2. Syngas	Västra Götaland, Sweden	Literature	Literature		IPCC	GWP, acidification, land use				Scenario and % change
Life cycle analysis of hydrothermal carbonization of olive mill waste: Comparison with current management approaches	Benavente, V., Fullana, A., & Berge, N. D.	2017	Journal of Cleaner Production	Agricultural crop residue	1. Anaerobic digestion 2. Composting 3. Hydrothermal carbonization			1. Biogas 2. Nutrients 3. Hydrochar	Spain	Literature	Ecoinvent	EASETECH	ILCD	GWP, acidification, eutrophication, smog, human and eco-toxicity				Scenario and % change
LCA of biomethane	Adelt, M., Wolf, D., & Vogel, A.	2011	Journal of Natural Gas Science and Engineering	Agricultural crop residue	Anaerobic digestion			Biogas-RNG	Einbeck, Germany	Primary	Literature		IPCC	GWP
Assessment of GHG emissions of biomethane from energy cereal crops in Umbria, Italy	Buratti, C., Barbanera, M., & Fantozzi, F.	2013	Applied Energy	Agricultural crop residue	Anaerobic digestion			Biogas-RNG	Umbria, Italy	Primary	Literature		IPCC	GWP				Scenario
Energy Crop-Based Biogas as Vehicle Fuel—The Impact of Crop Selection on Energy Efficiency and Greenhouse Gas Performance	Börjesson, P., Prade, T., Lantz, M., & Björnsson, L.	2015	Energies	Agricultural crop residue	Anaerobic digestion			Biogas-RNG	Sweden	Primary	Literature		IPCC	GWP				Scenario
Exploring the potential for biomethane production by willow pyrolysis using life cycle assessment methodology	Ahmadi Moghaddam, E., Ericsson, N., Hansson, P. A., & Nordberg, Å.	2019	Energy, Sustainability and Society	Agricultural crop residue	1. Anaerobic digestion 2. Pyrolysis			1. Biogas-RNG 2. Biochar	Sweden	Literature	Ecoinvent		IPCC	GWP				Scenario and % change
Life Cycle Assessment of Cellulosic Ethanol and Biomethane Production from Forest Residues	Liang, S., Gu, H., & Bergman, R. D.	2017	BioResources	Forest residue	Anaerobic digestion			Biogas	USA	Literature	Literature	OpenLCA	TRACI	GWP, acidification, eutrophication, O3 layer				Scenario
Life cycle environmental performance of miscanthus gasification versus other technologies for electricity production	Nguyen, T. L. T., & Hermansen, J. E.	2015	Sustainable Energy Technologies and Assessments	Agricultural crop residue	1. Anaerobic digestion 2. Gasification			1. Biogas 2. Syngas	Denmark	Literature	Ecoinvent		EDIP, Impact2002+, IPCC	GWP (EDIP, Impact2002+, IPCC) Acidification, eutrophication, resource depletion (EDIP)				Scenario
Life-cycle assessment of energy consumption and environmental impact of an integrated food waste-based biogas plant	Jin, Y., Chen, T., Chen, X., & Yu, Z.	2015	Applied Energy	Organic municipal solid waste	Anaerobic digestion			Biogas	Suzhou, China	Primary	Literature	SimaPro	CML	GWP, acidification, eutrophication, human and eco-toxicity				% change
The implementation of anaerobic digestion of food waste in a highly populated urban area: an LCA evaluation	Grosso, M., Nava, C., Testori, R., Rigamonti, L., & Viganò, F.	2012	Waste Management & Research	Organic municipal solid waste	Anaerobic digestion			Biogas	Milan, Italy	Literature	Ecoinvent	SimaPro	CML	GWP, human toxicity, acidification, O3 layer				Scenario
Life cycle assessment for municipal solid waste management: a case study from Ahvaz, Iran	Zarea, M. A., Moazed, H., Ahmadmoazzam, M., Malekghasemi, S., & Jaafarzadeh, N.	2019	Environmental Monitoring and Assessment	Organic municipal solid waste	Anaerobic digestion			Biogas	Ahvaz, Iran	Primary	Literature	TOTAL	CML	GWP, acidification, smog, eco-toxicity				Scenario
Environmental impact assessment of organic fraction of municipal solid waste treatment by anaerobic digestion in Sri Lanka	Weligama Thuppahige, R. T., & Babel, S.	2021	Waste Management & Research	Organic municipal solid waste	Anaerobic digestion			Biogas	Colombo, Sri lanka	Primary	Ecoinvent	SimaPro	ReCiPe	GWP, acidification, eutrophication, O3 layer, smog, particulate matter, human and eco-toxicity, land use, resource depletion
Life-cycle assessment of solid-waste management in city of Zagreb, Croatia	Hadzic, A., Voca, N., & Golubic, S.	2018	Journal of Material Cycles and Waste Management	Organic municipal solid waste	Anaerobic digestion			Biogas	Zagreb, Croatia	Literature	Literature	EASETECH	EDIP	GWP, acidification, eutrophication, O3 layer, human and eco-toxicity				Scenario
Environmental performance evolution of municipal solid waste management by life cycle assessment in Hangzhou, China	Zhou, Z., Tang, Y., Dong, J., Chi, Y., Ni, M., Li, N., & Zhang, Y.	2018	Journal of Environmental Management	Organic municipal solid waste	Anaerobic digestion			Biogas	Hangzhou, China	Literature	GaBi	GaBi	EDIP, CML	GWP, acidification, eutrophication, smog (EDIP, CML)				Scenario
Comparative assessment of compositing and anaerobic digestion of municipal biodegradable waste in Harare, Zimbabwe	Nhubu, T., Muzenda, E., Mbohwa, C., & Agbenyeku, E. O.	2020	Environmental Progress & Sustainable	Organic municipal solid waste	1. Anaerobic digestion 2. Composting			1. Biogas 2. Nutrient	Harare, Zimbabwe	Literature	Ecoinvent	SimaPro	ReCiPe	GWP, acidification, eutrophication, human toxicity				Scenario
Life-cycle modeling of nutrient and energy recovery through mixed waste processing systems	Sardarmehni, M., & Levis, J. W.	2021	Resources, Conservation and Recycling	Organic municipal solid waste	1. Anaerobic digestion 2. Composting 3. Gasification			1. Biogas 2. Nutrient 3. Syngas	USA (Connecticut, Illinois, Michigan, Washington, California)	Simulation	Ecoinvent		IPCC, TRACI, USEtox	GWP (IPCC) Acidification, eutrophication, smog (TRACI) human and eco-toxicity (USEtox)				Scenario
Life Cycle Environmental Assessment of Municipal Solid Waste to Energy Technologies	Zaman, A. U.	2009	Global Journal of Environmental Research	Organic municipal solid waste	1. Anaerobic digestion 2. Pyrolysis 3. Gasification			1. Biogas 2. Biochar 3. Syngas	United Kingdom	Literature	Literature	SimaPro	Ecoindicator99	GWP, acidification, eutrophication, human and eco-toxicity				Scenario
Energy recovery potential and life cycle impact assessment of municipal solid waste management technologies in Asian countries using ELP model	Pandyaswargo, A. H., Onoda, H., & Nagata, K.	2012	International Journal of Energy and Environmental Engineering	Organic municipal solid waste	1. Anaerobic digestion 2. Composting			1. Biogas 2. Nutrient	Indonesia, China, India	Literature	Ecoinvent	MS Excel	ELP	GWP, acidification, eutrophication, O3 layer, human and eco-toxicity, resource depletion				Scenario
Environmental impact comparison of four options to treat the cellulosic fraction of municipal solid waste (CF-MSW) in green megacities	Lee, J. T., Ee, A. W. L., & Tong, Y. W.	2018	Waste Management	Organic municipal solid waste	1. Anaerobic digestion 2. Composting 3. Gasification			1. Biogas 2. Nutrient 3. Syngas	Singapore	Literature	Ecoinvent		CML	GWP				Scenario
Township-based bioenergy systems for distributed energy supply and efficient household waste re-utilisation: Techno-economic and environmental feasibility	Ascher, S., Watson, I., Wang, X., & You, S.	2019	Energy	Organic municipal solid waste	1. Anaerobic digestion 2. Gasification			1. Biogas 2. Syngas	Glasgow, United Kingdom	Literature	Literature	GaBi	ReCiPe	GWP, acidification, eutrophication	Benefit to cost ratio, capital investment, O&M cost, revenues		Monte Carlo	Scenario and % change
The cleaner option for energy production from a municipal solid biowaste	Ardolino, F., Colaleo, G., & Arena, U.	2020	Journal of Cleaner Production	Organic municipal solid waste	1. Anaerobic digestion 2. Gasification			1. Biogas 2. Syngas	Italy	Literature	Ecoinvent		Impact2002+	GWP, abiotic delpetion, human toxicity				Scenario
Integrated solid waste management and energy production - a life cycle assessment approach: the case study of the city of Thessaloniki	Koroneos, C. J., & Nanaki, E. A.	2012	Journal of Cleaner Production	Organic municipal solid waste	Anaerobic digestion			Biogas	Thessaloniki, Greece	Literature	BUWAL, IDEMAT, PRE	SimaPro	Ecoindicator99	GWP, acidification, eutrophication, human and eco-toxicity				Scenario
Life cycle assessment of municipal solid waste management with regard to greenhouse gas emissions: Case study of Tianjin, China	Zhao, W., Van Der Voet, E., Zhang, Y., & Huppes, G.	2009	Science of The Total Environment	Organic municipal solid waste	1. Anaerobic digestion 2. Composting			1. Biogas 2. Nutrient	Tianjin, China	Literature	Ecoinvent		CML	GWP				Scenario and % change
Environmental and financial assessments of open burning, open dumping and integrated municipal solid waste disposal schemes among different income groups	Talang, R. P. N., & Sirivithayapakorn, S.	2021	Journal of Cleaner Production	Organic municipal solid waste	1. Anaerobic digestion 2. Composting			1. Biogas 2. Nutrient	Brazil and India	Literature	Ecoinvent	SimaPro	Stepwise2006	GWP, acidification, eutrophication, O3 layer, human and eco-toxicity, resource depletion	Capital investment, O&M cost, revenues, NPV			Scenario
Life-cycle greenhouse gas emissions and economic analysis of alternative treatments of solid waste from city markets in Vietnam	Otoma, S., & Diaz, R.	2017	Journal of Material Cycles and Waste Management	Organic municipal solid waste	1. Anaerobic digestion 2. Composting			1. Biogas 2. Nutrient	Da Nang, Vietnam	Literature	Literature		IPCC	GWP	Capital investment, O&M cost, revenues, avoided impacts			Scenario and % change
Life cycle and economic assessment of source-separated MSW collection with regard to greenhouse gas emissions: a case study in China	Dong, J., Ni, M., Chi, Y., Zou, D., & Fu, C.	2013	Environmental Science and Pollution Research	Organic municipal solid waste	1. Anaerobic digestion 2. Composting			1. Biogas 2. Nutrient	Hangzhou, China	Literature	Literature		EDIP	GWP	O&M cost, revenues			Scenario
Steps towards more environmentally sustainable municipal solid waste management – A life cycle assessment study of São Paulo, Brazil	Liikanen, M., Havukainen, J., Viana, E., & Horttanainen, M.	2018	Journal of Cleaner Production	Organic municipal solid waste	Anaerobic digestion			Biogas	Sao Paulo, Brazil	Literature	Literature	GaBi	CML	GWP, acidification, eutrophication				Scenario and % change
Comparative life cycle assessment of different municipal solid waste management scenarios in Iran	Rajaeifar, M. A., Tabatabaei, M., Ghanavati, H., Khoshnevisan, B., & Rafiee, S.	2015	Renewable and Sustainable Energy Reviews	Organic municipal solid waste	Anaerobic digestion			Biogas	Tehran, Iran	Literature	Ecoinvent	SimaPro	Impact2002+	GWP, human and eco-toxicity, resource depletion				Scenario
Food waste conversion options in Singapore: Environmental impacts based on an LCA perspective	Khoo, H. H., Lim, T. Z., & Tan, R. B.	2010	Science of The Total Environment	Organic municipal solid waste	Anaerobic digestion			Biogas	Singapore	Literature	Ecoinvent		EDIP	GWP, acidification, eutrophication, smog				Scenario and % change
Life cycle assessment of potential municipal solid waste management strategies for Mumbai, India	Sharma, B. K., & Chandel, M. K.	2017	Waste Management & Research	Organic municipal solid waste	Anaerobic digestion			Biogas	Mumbai, India	Literature	GaBi	GaBi	CML	GWP, acidification, eutrophication, human toxicity				Scenario and % change
Life cycle cost analysis of municipal solid waste management scenarios for Mumbai, India	Sharma, B. K., & Chandel, M. K.	2021	Waste Management	Organic municipal solid waste	Anaerobic digestion			Biogas	Mumbai, India	Literature	Literature				Capital investment, O&M cost, revenues			Scenario and % change
Life cycle assessment and life cycle costing of advanced anaerobic digestion of organic fraction municipal solid waste	Demichelis, F., Tommasi, T., Deorsola, F. A., Marchisio, D., Mancini, G., & Fino, D.	2022	Chemosphere	Organic municipal solid waste	Anaerobic digestion			Biogas	Italy	Primary	Ecoinvent	SimaPro	ReCiPe	GWP, acidification, eutrophication, O3 layer, human toxicity, land use	Capital investment, O&M cost, revenues, NPV, ROI, PBP			% change
Moderate separation of household kitchen waste towards global optimization of municipal solid waste management	Yu, Q., & Li, H.	2020	Journal of Cleaner Production	Organic municipal solid waste	Anaerobic digestion			Biogas	Shenzen, China	Primary	Literature	OpenLCA	CML	GWP, acidification	O&M cost, revenues			% change
Comparative life cycle environmental impacts of two scenarios for managing an organic fraction of municipal solid waste in Rasht-Iran	Behrooznia, L., Sharifi, M., & Hosseinzadeh-Bandbafha, H.	2020	Journal of Cleaner Production	Organic municipal solid waste	Anaerobic digestion			Biogas	Rasht, Iran	Primary	Ecoinvent and Literature	SimaPro	Impact2002+	GWP, human and eco-toxicity, resource depletion				Scenario and % change
Life cycle assessment of municipal solid waste management options for India	Khandelwal, H., Thalla, A. K., Kumar, S., & Kumar, R.	2019	Bioresource Technology	Organic municipal solid waste	Anaerobic digestion			Biogas	Nagpur, India	Primary	GaBi and Literature	GaBi	CML	GWP, acidification, eutrophication, smog, human toxicity, resource depletion				Scenario and % change
Life cycle assessment of waste-to-energy (WtE) technologies for electricity generation using municipal solid waste in Nigeria	Ayodele, T. R., Ogunjuyigbe, A. S. O., & Alao, M. A.	2017	Applied Energy	Organic municipal solid waste	Anaerobic digestion			Biogas	Ibadan, Nigeria	Literature	Literature	SimaPro	IPCC	GWP, acidification				Scenario
Environmental impact of municipal solid waste management using Life Cycle Assessment: The effect of anaerobic digestion, materials recovery and secondary fuels production	Cremiato, R., Mastellone, M. L., Tagliaferri, C., Zaccariello, L., & Lettieri, P.	2018	Renewable Energy	Organic municipal solid waste	Anaerobic digestion			Biogas	Caserta, Italy	Literature	Literature	GaBi	CML	GWP, acidification, eutrophication, smog, human toxicity, resource depletion				Scenario
Effects of activated carbon on mesophilic and thermophilic anaerobic digestion of food waste: Process performance and life cycle assessment	Zhang, J., Tian, H., Wang, X., & Tong, Y. W.	2020	Chemical Engineering Journal	Organic municipal solid waste	Anaerobic digestion			Biogas	Singapore	Primary	Ecoinvent	GaBi	ReCiPe	GWP, eutrophication, resource depletion				Scenario
Comparative environmental and economic life cycle assessment of dry and wet anaerobic digestion for treating food waste and biogas digestate	Xiao, H., Zhang, D., Tang, Z., Li, K., Guo, H., Niu, X., & Yi, L.	2022	Journal of Cleaner Production	Organic municipal solid waste	Anaerobic digestion			Biogas	Shenzhen, China	Literature	Ecoinvent	GaBi	CML	GWP, acidification, eutrophication, O3 layer, human toxicity and eco-toxicity	Capital investment, O&M cost, collectin and transportation cost, revenue			Scenario
Life cycle assessment of the present and proposed food waste management technologies from environmental and economic impact perspectives	Ahamed, A., Yin, K., Ng, B. J. H., Ren, F., Chang, V. C., & Wang, J. Y.	2016	Journal of Cleaner Production	Organic municipal solid waste	Anaerobic digestion			Biogas	Singapore	Literature	Ecoinvent	SimaPro	CML	GWP, acidification, eutrophication	O&M cost, collectin and transportation cost, revenue			Scenario and % change
Comparison of the organic waste management systems in the Danish–German border region using life cycle assessment (LCA)	Jensen, M. B., Møller, J., & Scheutz, C.	2016	Waste Management	Organic municipal solid waste	Anaerobic digestion			Biogas	Denmark and Germany	Literature	Literature	EASETECH	ILCD	GWP, acidification, eutrophication, resource depletion
Life cycle assessment of conventional and advanced two-stage energy-from-waste technologies for methane production	Tagliaferri, C., Evangelisti, S., Clift, R., Lettieri, P., Chapman, C., & Taylor, R.	2016	Journal of Cleaner Production	Organic municipal solid waste	1. Anaerobic digestion 2. Gasification			1. Biogas 2. Syngas	United Kingdom	Literature	Ecoinvent	GaBi	CML	GWP, acidification, eutrophication, O3 layer, resource depletion				Scenario
Life cycle assessment of MSW-to-energy schemes in Thailand	Chaya, W., & Gheewala, S. H.	2007	Journal of Cleaner Production	Organic municipal solid waste	Anaerobic digestion			Biogas	Thailand	Literature	Literature	SimaPro	Ecoindicator95	GWP, acidification, eutrophication, O3 layer, resource depletion
Life cycle analysis of incineration compared to anaerobic digestion followed by composting for managing organic waste: the influence of system components for an Italian district	Di Maria, F., & Micale, C.	2015	The International Journal of Life Cycle Assessment	Organic municipal solid waste	Anaerobic digestion			Biogas	Italy	Literature	Ecoinvent	SimaPro	CML	GWP, acidification, eutrophication, O3 layer, smog, human and eco-toxicity, resource depletion				% change
Environmental Impact Assessment of Food Waste Management Using Two Composting Techniques	Al-Rumaihi, A., McKay, G., Mackey, H. R., & Al-Ansari, T.	2020	Sustainability	Organic municipal solid waste	Anaerobic digestion			Biogas	Qatar	Literature	Ecoinvent	SimaPro	CML	GWP, acidification, eutrophication, O3 layer, smog, human toxicity, resource depletion				Scenario and % change
The Life-Cycle Environmental Impact of Recycling of Restaurant Food Waste in Lanzhou, China	Zhang, Z., Han, W., Chen, X., Yang, N., Lu, C., & Wang, Y.	2019	Applied Sciences	Organic municipal solid waste	Anaerobic digestion			Biogas	Lanzhou City, China	Literature	GaBi	GaBi	CML, ReCiPe, Impact2002+, TRACI	GWP, acidification, eutrophication, O3 layer, human and eco-toxicity (CML, ReCiPe, Impact2002+, TRACI)				Scenario
Evaluation of future food waste management alternatives in Istanbul from the life cycle assessment perspective	Guven, H., Wang, Z., & Eriksson, O.	2019	Journal of Cleaner Production	Organic municipal solid waste	Anaerobic digestion			Biogas	Istanbul, Turkey	Literature	Ecoinvent	SimaPro	ReCiPe	GWP, acidification, eutrophication, human and eco-toxicity, resource depletion				Scenario
Social Cost Benefit Analysis of Operating Compressed Biomethane (CBM) Transit Buses in Cities of Developing Nations: A Case Study	Shanmugam, K., Baroth, A., Nande, S., Yacout, D. M., Tysklind, M., & Upadhyayula, V. K.	2019	Sustainability	Organic municipal solid waste	Anaerobic digestion			Biogas	Mumbai, India	Literature	Ecoinvent	SimaPro	ReCiPe	GWP, acidification, eutrophication, O3 layer, smog, particulate matter, human and eco-toxicity, resource depletion			Monte Carlo	Scenario
Life-cycle assessment of two food waste disposal processes based on anaerobic digestion in China	Fei, X., Jia, W., Chen, T., & Ling, Y.	2021	Journal of Cleaner Production	Organic municipal solid waste	Anaerobic digestion			Biogas	Suzhou, China	Primary	Chinese Life cycle Database	eBalance	CML	GWP, acidification, eutrophication, O3 layer, smog, human toxicity				% change
Single cell protein production from food waste using purple non-sulfur bacteria shows economically viable protein products have higher environmental impacts	LaTurner, Z. W., Bennett, G. N., San, K. Y., & Stadler, L. B.	2020	Journal of Cleaner Production	Organic municipal solid waste	Anaerobic digestion			Biogas	USA	Literature	Ecoinvent	SimaPro	TRACI	GWP, eutrophication, resource depletion	Capital investment, O&M cost, revenues	Pearson	Monte Carlo
Assessing the environmental performance for more local and more circular biowaste management options at city-region level	Zeller, V., Lavigne, C., D'Ans, P., Towa, E., & Achten, W. M. J.	2020	Science of The Total Environment	Organic municipal solid waste	Anaerobic digestion			Biogas	Brussels, Belgium	Primary	Ecoinvent		ReCiPe	GWP, acidification, eutrophication, O3 layer, particulate matter, human and eco-toxicity, land use, resource depletion			Monte Carlo	Scenario and % change
Life cycle environmental performance of two restaurant food waste management strategies at Shenzhen, China	Yu, Q., & Li, H.	2021	Journal of Material Cycles and Waste Management	Organic municipal solid waste	Anaerobic digestion			Biogas	Shenzen, China	Primary	Literature	OpenLCA	CML	GWP, acidification			Monte Carlo	% change
Solid digestate disposal strategies to reduce the environmental impact and energy consumption of food waste-based biogas systems	Chen, T., Qiu, X., Feng, H., Yin, J., & Shen, D.	2021	Bioresource Technology	Organic municipal solid waste	Anaerobic digestion			Biogas	Suzhou, China	Primary	Literature		CML	GWP, acidification, eutrophication, human and eco-toxicity				Scenario
Life cycle assessment and net present worth analysis of a community-based food waste treatment system	Ascher, S., Li, W., & You, S.	2020	Bioresource Technology	Organic municipal solid waste	Anaerobic digestion			Biogas	United Kingdom	Literature	Literature	GaBi	ReCiPe	GWP, acidification, particulate matter	Capital investment, O&M cost, collection and transportation cost, revenues, NPV
Comparative life cycle assessment of system solution scenarios for residual municipal solid waste management in NSW, Australia	Dastjerdi, B., Strezov, V., Kumar, R., He, J., & Behnia, M.	2021	Science of The Total Environment	Organic municipal solid waste	Anaerobic digestion			Biogas	New South Wales, Australia	Literature	Ecoinvent	OpenLCA	ReCiPe	GWP, acidification, eutrophication, O3 layer, particulate matter, human and eco-toxicity				Scenario
Environmental sustainability assessment of food waste valorization options	Vandermeersch, T., Alvarenga, R. A. F., Ragaert, P., & Dewulf, J.	2014	Resources, Conservation and Recycling	Organic municipal solid waste	Anaerobic digestion			Biogas	Belgium	Primary	Literature		ReCiPe	GWP, acidification, eutrophication, O3 layer, smog, human and eco-toxicity, land use, resource depletion				Scenario
Life cycle assessment of municipal solid waste management in Nottingham, England: Past and future perspectives	Wang, D., He, J., Tang, Y. T., Higgitt, D., & Robinson, D.	2020	Journal of Cleaner Production	Organic municipal solid waste	Anaerobic digestion			Biogas	Nottingham, United Kingdom	Literature	Ecoinvent		IPCC	GWP				Scenario
Life cycle environmental sustainability of valorisation routes for spent coffee grounds: From waste to resources	Rivera, X. C. S., Gallego-Schmid, A., Najdanovic-Visak, V., & Azapagic, A.	2020	Resources, Conservation and Recycling	Agricultural crop residue	Anaerobic digestion			Biogas	United Kingdom	Literature	Ecoinvent	GaBi	ReCiPe	GWP, acidification, eutrophication, O3 layer, particulate matter, human and eco-toxicity, resource depletion				Scenario
Climate action and food security: Strategies to reduce GHG emissions from food loss and waste in emerging economies	Vázquez-Rowe, I., Ziegler-Rodriguez, K., Margallo, M., Kahhat, R., & Aldaco, R.	2021	Resources, Conservation and Recycling	Organic municipal solid waste	Anaerobic digestion			Biogas	Peru	Literature	Literature	EASETECH	IPCC	GWP				Scenario
Economic and environmental review of Waste-to-Energy systems for municipal solid waste management in medium and small municipalities	Fernández-Gonzalez, J. M., Grindlay, A. L., Serrano-Bernardo, F., Rodríguez-Rojas, M. I., & Zamorano, M.	2017	Waste Management	Organic municipal solid waste	1. Anaerobic digestion 2. Gasification			Biogas	Spain	Literature	Ecoinvent	SimaPro	Impact2002+	GWP, acidification, eutrophication, O3 layer, human and eco-toxicity, land use, resource depletion	Capital investment, O&M cost, revenues			Scenario
Valorisation of surplus food in the French retail sector: Environmental and economic impacts	Albizzati, P. F., Tonini, D., Chammard, C. B., & Astrup, T. F.	2019	Waste Management	Organic municipal solid waste	Anaerobic digestion			Biogas	France	Literature	Ecoinvent	EASETECH	ReCiPe	GWP, acidification, eutrophication, O3 layer, particulate matter, human and eco-toxicity, resource depletion	Collection and transporation cost			Scenario
Carbon emissions under different domestic waste treatment modes induced by garbage classification: Case study in pilot communities in Shanghai, China	Chen, S., Huang, J., Xiao, T., Gao, J., Bai, J., Luo, W., & Dong, B.	2020	Science of the Total Environment	Organic municipal solid waste	Anaerobic digestion			Biogas	Shanghai, China	Literature	Literature		IPCC	GWP				Scenario
Life cycle assessment of food waste-based biogas generation	Xu, C., Shi, W., Hong, J., Zhang, F., & Chen, W.	2015	Renewable and Sustainable Energy Reviews	Organic municipal solid waste	Anaerobic digestion			Biogas	China	Literature	Ecoinvent		ReCiPe	GWP, acidification, eutrophication, O3 layer, smog human and eco-toxicity, land use, resource depletion			Monte Carlo	Scenario
Environmental sustainability in the food-energy-water-health nexus: A new methodology and an application to food waste in a circular economy	Slorach, P. C., Jeswani, H. K., Cuéllar-Franca, R., & Azapagic, A.	2020	Waste Management	Organic municipal solid waste	Anaerobic digestion			Biogas	United Kingdom	Literature	Literature	GaBi	ReCiPe	GWP, acidification, eutrophication, O3 layer, particulate matter, human and eco-toxicity, land use, resource depletion				Scenario
Life cycle assessment of biodegradable waste treatment systems for sub-Saharan African cities	Komakech, A. J., Sundberg, C., Jönsson, H., & Vinnerås, B.	2015	Resources, Conservation and Recycling	Organic municipal solid waste	1. Anaerobic digestion 2. Composting			1. Biogas 2. Nutrient	Kampala, Uganda	Literature	Literature		IPCC, CML	GWP (IPCC) eutrophication (CML)				Scenario
Life cycle assessment of municipal solid waste source-separated collection and integrated waste management systems in Hangzhou, China	Chi, Y., Dong, J., Tang, Y., Huang, Q., & Ni, M.	2015	Journal of Material Cycles and Waste Management	Organic municipal solid waste	1. Anaerobic digestion 2. Composting			1. Biogas 2. Nutrient	Hangzhou, China	Literature	Literature		EDIP	GWP, acidification, eutrophication, smog				Scenario and % change
Optimization of the municipal solid waste management system using a hybrid life cycle assessment–emergy approach in Tehran	Falahi, M., & Avami, A.	2020	Journal of Material Cycles and Waste Management	Organic municipal solid waste	1. Anaerobic digestion 2. Composting			1. Biogas 2. Nutrient	Tehran, Iran	Primary	Literature		Ecoindicator99	GWP, Human eco-toxicity, resources depletion				Scenario
Environmental sustainability of anaerobic digestion of household food waste	Slorach, P. C., Jeswani, H. K., Cuéllar-Franca, R., & Azapagic, A.	2019	Journal of Environmental Management	Organic municipal solid waste	Anaerobic digestion			Biogas	United Kingdom	Literature	Ecoinvent	GaBi	ReCiPe	GWP, acidification, eutrophication, O3 layer, smog, particulate matter, human and eco-toxicity, land use, resource depletion			Monte Carlo	Scenario
Comprehensive evaluation of environ-economic benefits of anaerobic digestion technology in an integrated food waste-based methane plant using a fuzzy mathematical model	Chen, T., Shen, D., Jin, Y., Li, H., Yu, Z., Feng, H., ... & Yin, J.	2017	Applied Energy	Organic municipal solid waste	Anaerobic digestion			Biogas	Suzhou, China	Primary	Literature	SimaPro	CML	GWP, acidification, eutrophication, human and eco-toxicity	Capital investment, O&M cost, revenues			Scenario and % change
Life cycle assessment of energy from waste via anaerobic digestion: A UK case study	Evangelisti, S., Lettieri, P., Borello, D., & Clift, R.	2014	Waste management	Organic municipal solid waste	Anaerobic digestion			Biogas	London, United Kingdom	Literature	GaBi	GaBi	CML, EDIP	GWP, acidification, smog (CML) Eutrophication (EDIP)				Scenario
Economic and environmental analysis of four different configurations of anaerobic digestion for food waste to energy conversion using LCA for: A food service provider case study	Franchetti, M.	2013	Journal of Environmental Management	Organic municipal solid waste	Anaerobic digestion			Biogas	Toledo, Ohio, USA	Primary	literature		EIO-LCA	GWP	NPV, IRR, PBP			Scenario
Life cycle assessment of biogas infrastructure options on a regional scale	Patterson, T., Esteves, S., Dinsdale, R., & Guwy, A.	2011	Bioresource Technology	Organic municipal solid waste	Anaerobic digestion			Biogas-RNG	Wales	Literature	Ecoinvent	SimaPro	Ecoindicator99	GWP, acidification, eutrophication, human and eco-toxicity, land use, resource depletion				Scenario
Environmental life cycle assessment of different biorefinery platforms valorizing municipal solid waste to bioenergy, microbial protein, lactic and succinic acid	Khoshnevisan, B., Tabatabaei, M., Tsapekos, P., Rafiee, S., Aghbashlo, M., Lindeneg, S., & Angelidaki, I.	2020	Renewable and Sustainable Energy Reviews	Organic municipal solid waste	Anaerobic digestion			Biogas-RNG	Copenhagen, Denmark	Literature	Ecoinvent		ILCD	GWP, human and eco-toxicity resource depletion				Scenario
Anaerobic digestion of fourth range fruit and vegetable products: comparison of three different scenarios for its valorisation by life cycle assessment and life cycle costing	González, R., Rosas, J. G., Blanco, D., Smith, R., Martínez, E. J., Pastor-Bueis, R., & Gómez, X.	2020	Environmental Monitoring and Assessment	Organic municipal solid waste	Anaerobic digestion			Biogas-RNG	Toledo, Spain	Primary	Ecoinvent	SimaPro	CML	GWP, acidification, eutrophication, O3 layer, smog, human and eco-toxicity, resource depletion	Capital investment, O&M cost, revenues, disposal cost			Scenario
Environmental impacts of waste management and valorisation pathways for surplus bread in Sweden	Brancoli, P., Bolton, K., & Eriksson, M.	2020	Waste Management	Organic municipal solid waste	Anaerobic digestion			Biogas-RNG	Sweden	Literature	Ecoinvent		ReCiPe	GWP, acidification, eutrophication, O3 layer, particulate matter, human and eco-toxicity, land use, resource depletion				Scenario
Life cycle assessment of food waste to energy and resources: Centralized and decentralized anaerobic digestion with different downstream biogas utilization	Tian, H., Wang, X., Lim, E. Y., Lee, J. T., Ee, A. W., Zhang, J., & Tong, Y. W.	2021	Renewable and Sustainable Energy Reviews	Organic municipal solid waste	Anaerobic digestion			Biogas-RNG	Singapore	Literature	Ecoinvent	GaBi	ReCiPe	GWP, acidificaion, eutrophication, O3 layer, smog, particulate matter, human and eco-toxicity, resource depletion
Life cycle assessment of a small-scale anaerobic digestion plant from cattle waste	Mezzullo, W. G., McManus, M. C., & Hammond, G. P.	2013	Applied Energy	Animal manure	Anaerobic digestion			Biogas	United Kingdom	Literature	Ecoinvent	SimaPro	Ecoindicator99	GWP, acidification, eutrophication, O3 layer, human toxicity, land use, resource depletion				% change
Environmental assessment of pig production in Cienfuegos, Cuba: alternatives for manure management	Gutiérrez, A. S., Eras, J. J. C., Billen, P., & Vandecasteele, C.	2016	Journal of Cleaner Production	Animal manure	Anaerobic digestion			Biogas	Cienfuegos, Cuba	Primary	Literature		CML	GWP, acidification, eutrophication, smog, human and eco-toxicity, resource depletion			Monte Carlo
An evaluation of anaerobic co-digestion implementation on New York State dairy farms using an environmental and economic life-cycle framework	Usack, J. G., Van Doren, L. G., Posmanik, R., Labatut, R. A., Tester, J. W., & Angenent, L. T.	2018	Applied Energy	Animal manure	Anaerobic digestion			Biogas	New York, USA	Simulation	Ecoinvent	SimaPro	Impact2002+	GWP, human and eco-toxicity, resource depletion	NPV		Monte Carlo	Scenario
Environmental and economic assessment of integrated systems for dairy manure treatment coupled with algae bioenergy production	Zhang, Y., White, M. A., & Colosi, L. M.	2013	Bioresource Technology	Animal manure	Anaerobic digestion			Biogas	Virginia, USA	Literature	Ecoinvent	MS Excel	IPCC	GWP, eutrophication	Capital investment, O&M cost, revenues, NPV		Monte Carlo	Scenario
Global Warming Impact of Electricity Generation from Beef Cattle Manure: A Life Cycle Assessment Study	Ghafoori, E., Flynn, P. C., & David Checkel, M.	2006	International Journal of Green Energy	Animal manure	Anaerobic digestion			Biogas	Alberta, Canada	Literature	Literature		IPCC	GWP				Scenario
LCA of anaerobic digestion: Emission allocation for energy and digestate	Timonen, K., Sinkko, T., Luostarinen, S., Tampio, E., & Joensuu, K.	2019	Journal of Cleaner Production	Animal manure	Anaerobic digestion			Biogas	Finland	Literature	Literature	SimaPro	IPCC	GWP				Scenario
Environmental sustainability assessment of pig manure mono- and co-digestion and dynamic land application of the digestate	Zhang, Y., Jiang, Y., Wang, S., Wang, Z., Liu, Y., Hu, Z., & Zhan, X.	2021	Renewable and Sustainable Energy Reviews	Animal manure	Anaerobic digestion			Biogas	Ireland	Literature	Ecoinvent	SimaPro	CML	GWP, acidification, eutrophication, O3 layer, smog, human and eco-toxicity, resource depletion				Scenario and % change
Environmental implications of anaerobic digestion for manure management in dairy farms in Mexico: a life cycle perspective	Rivas-García, P., Botello-Álvarez, J. E., Abel Seabra, J. E., da Silva Walter, A. C., & Estrada-Baltazar, A.	2015	Environmental Technology	Animal manure	Anaerobic digestion			Biogas	Guanajuato, Mexico	Literature	Ecoinvent	SimaPro	ReCiPe	GWP, acidification, eutrophication, O3 layer, smog, particulate matter, human and eco-toxicity, land use, resource depletion				Scenario
Life cycle assessment of household biogas production in Egypt: Influence of digester volume, biogas leakages, and digestate valorization as biofertilizer	Ioannou-Ttofa, L., Foteinis, S., Moustafa, A. S., Abdelsalam, E., Samer, M., & Fatta-Kassinos, D.	2021	Journal of Cleaner Production	Animal manure	Anaerobic digestion			Biogas	Cairo, Egypt	Primary	Ecoinvent	SimaPro	ReCiPe	GWP, acidification, eutrophication, O3 layer, smog, particulate matter, human and eco-toxicity, resource depletion				Scenario and % change
Potentialities of biogas installation in South African meat value chain for environmental impacts reduction	Russo, V., & Von Blottnitz, H.	2017	Journal of Cleaner Production	Animal manure	Anaerobic digestion			Biogas	South Africa	Literature	Ecoinvent	SimaPro	CML	GWP, acidification, eutrophication				Scenario
Bioenergy life cycle assessment and management in energy generation	Taylan, O., Kaya, D., Bakhsh, A. A., & Demirbas, A.	2018	Energy Exploration & Exploitation	Animal manure	Anaerobic digestion			Biogas	Saudi Arabia	Primary	Ecoinvent	SimaPro	EDIP	GWP, acidification, eutrophication, O3 layer, human and eco-toxicity, resource depletion
Green-house gas mitigation capacity of a small scale rural biogas plant calculations for Bangladesh through a general life cycle assessment	Rahman, K. M., Melville, L., Fulford, D., & Huq, S. I.	2017	Waste Management & Research	Animal manure	Anaerobic digestion			Biogas	Bangladesh	Primary	Ecoinvent	SimaPro	IPCC	GWP
Greenhouse Gas Mitigation of Rural Household Biogas Systems in China: A Life Cycle Assessment	Hou, J., Zhang, W., Wang, P., Dou, Z., Gao, L., & Styles, D.	2017	Energies	Animal manure	Anaerobic digestion			Biogas	Sichuan and Hebei province, China	Primary	Literature		IPCC	GWP
Comparative cradle-to-grave life cycle assessment of biogas production from marine algae and cattle manure biorefineries	Giwa, A.	2017	Bioresource Technology	Animal manure	Anaerobic digestion			Biogas	UAE	Literature	Literature	Simapro	Ecoindicator99	GWP, acidification, eutrophication, O3 layer, human and eco-toxicity, land use, resource depletion				Scenario
The BioValueChain model: a Norwegian model for calculating environmental impacts of biogas value chains	Lyng, K. A., Modahl, I. S., Møller, H., Morken, J., Briseid, T., & Hanssen, O. J.	2015	The International Journal of Life Cycle Assessment	Animal manure	Anaerobic digestion			Biogas	Norway	Literature	Ecoinvent	SimaPro	CML	GWP, acidification, resource depletion				Scenario
Effects of swine manure storage time on solid-liquid separation and biogas production: A life-cycle assessment approach	Hollas, C. E., Bolsan, A. C., Chini, A., Venturin, B., Bonassa, G., Cândido, D., ... & Kunz, A.	2021	Renewable and Sustainable Energy Reviews	Animal manure	Anaerobic digestion			Biogas	Santa Catarina, Brazil	Literature	Ecoinvent	OpenLCA	ImpactWorld+	GWP, acidification, eutrophication, O3 layer, human and eco-toxicity				Scenario
Environmental balance of the UK biogas sector: An evaluation by consequential life cycle assessment	Styles, D., Dominguez, E. M., & Chadwick, D.	2016	Science of the Total Environment	Animal manure	Anaerobic digestion			Biogas	United Kingdom	Literature	Ecoinvent		CML	GWP. eutrophication, acidification, resource depletion				Scenario and % change
Evaluation of a biogas plant from life cycle assessment (LCA)	Ishikawa, S., Hoshiba, S., Hinata, T., Hishinuma, T., & Morita, S.	2006	International Congress Series	Animal manure	Anaerobic digestion			Biogas	Betsukai and Hokkaido, Japan	Literature	Literature		IPCC	GWP
Environmental impacts of manure management based on life cycle assessment approach	Havukainen, J., Väisänen, S., Rantala, T., Saunila, M., & Ukko, J.	2020	Journal of Cleaner Production	Animal manure	Anaerobic digestion			Biogas	Finland	Literature	Ecoinvent	GaBi	CML	GWP, acidification, eutrophication				Scenario
Life Cycle Assessment of Biogas Production in Small-scale Household Digesters in Vietnam	Vu, T. K. V., Vu, D. Q., Jensen, L. S., Sommer, S. G., & Bruun, S.	2015	Asian-Australasian Journal of Animal Sciences	Animal manure	Anaerobic digestion			Biogas	Vietnam	Primary	Literature		ReCiPe	GWP, eutrophication, resource depletion				% change
Multi criteria sustainability assessment of biogas production in Kenya	Nzila, C., Dewulf, J., Spanjers, H., Tuigong, D., Kiriamiti, H., & Van Langenhove, H.	2012	Applied Energy	Animal manure	Anaerobic digestion			Biogas	Kenya	Primary	Ecoinvent	SimaPro	IPCC, CEENE	GWP (IPCC) Resource depletion (CEENE)	Capital investment, O&M cost, revenues			% change
Techno-economic and life cycle analysis of a farm-scale anaerobic digestion plant in Iowa	Aui, A., Li, W., & Wright, M. M.	2019	Waste Management	Animal manure	Anaerobic digestion			Biogas	Iowa, USA	Literature	Literature	SimaPro	IPCC	GWP	Capital investment, O&M cost, IRR		Monte Carlo	Scenario and % change
Environmental Consequences of Future Biogas Technologies Based on Separated Slurry	Hamelin, L., Wesnæs, M., Wenzel, H., & Petersen, B. M.	2011	Environmental Science & Technology	Animal manure	Anaerobic digestion			Biogas	Denmark	Primary	Ecoinvent		EDIP, Impact2002+	GWP, acidification, eutrophication, smog (EDIP) Human toxicity (Impact2002+)				Scenario
Anaerobic digestion and milking frequency as mitigation strategies of the environmental burden in the milk production system	Bacenetti, J., Bava, L., Zucali, M., Lovarelli, D., Sandrucci, A., Tamburini, A., & Fiala, M.	2016	Science of The Total Environment	Animal manure	Anaerobic digestion			Biogas	Northern Italy	Primary	Literature	SimaPro	EPD	GWP, acidification, eutrophication, smog				Scenario
Life cycle analysis of a biogas-centred integrated dairy farm-greenhouse system in British Columbia	Zhang, S., Bi, X. T., & Clift, R.	2015	Process Safety and Environmental Protection	Animal manure	Anaerobic digestion			Biogas	British Columbia, Canada	Literature	Literature	SimaPro	IPCC, CML, Impact2002+	GWP (IPCC) Acidification, eutrophication (CML) Human toxicity (Impact2002+)			Monte Carlo	Scenario
Life cycle assessment of swine production in Brazil: a comparison of four manure management systems	Cherubini, E., Zanghelini, G. M., Alvarenga, R. A. F., Franco, D., & Soares, S. R.	2015	Journal of Cleaner Production	Animal manure	1. Anaerobic digestion 2. Composting			1. Biogas 2. Nutrient	Brazil	Literature	Ecoinvent	SimaPro	ReCiPe, CML	GWP, acidification, eco-toxicity, landuse (ReCiPe) Eutrophication (ReCiPe, CML)			Monte Carlo	Scenario
Energy and environmental risk assessments of poultry manure sustainable solution: An industrial case study in Singapore	He, X., Hu, Q., Chen, J., Leong, W. Q., Dai, Y., & Wang, C. H.	2022	Journal of Cleaner Production	Animal manure	1. Anaerobic digestion 2. Gasification			1. Biogas 2. Syngas	Singapore	Primary	Ecoinvent		Impact2002+	GWP, acidification, eutrophication, eco-toxicity, land use, resource depletion				Scenario
Techno-economic and environmental impact assessment of using corn stover biochar for manure derived renewable natural gas production	Uddin, M. M., Wen, Z., & Wright, M. M.	2022	Applied Energy	Animal manure	Anaerobic digestion			Biogas	Iowa, USA	Simulation	Ecoinvent	SimaPro	TRACI	GWP	Capital investment, O&M cost, revenue, MSP, IRR		Monte Carlo	Scenario and % change
Environmental assessment of anaerobically digested sludge reuse in agriculture: Potential impacts of emerging micropollutants	Hospido, A., Carballa, M., Moreira, M., Omil, F., Lema, J. M., & Feijoo, G.	2010	Water Research	Municipal sewage sludge	Anaerobic digestion			Biogas	Galicia, Spain	Literature	Ecoinvent	Microsoft Excel	CML	GWP, eutrophication, human and eco-toxicity
Environmental Evaluation of Different Treatment Processes for Sludge from Urban Wastewater Treatments: Anaerobic Digestion versus Thermal Processes	Hospido, A., Moreira, T., Martín, M., Rigola, M., & Feijoo, G.	2005	The International Journal of Life Cycle Assessment	Municipal sewage sludge	Anaerobic digestion			Biogas	Galicia, Spain	Primary	Literature	SimaPro	CML	GWP, acidification, eutrophication, O3 layer, smog, human toxicity, resource depletion				Scenario
In quest of environmental hotspots of sewage sludge treatment combining anaerobic digestion and mechanical dewatering: A life cycle assessment approach	Gourdet, C., Girault, R., Berthault, S., Richard, M., Tosoni, J., & Pradel, M.	2017	Journal of Cleaner Production	Municipal sewage sludge	Anaerobic digestion			Biogas	France	Literature	Literature	GaBi	ReCiPe	GWP, acidification, eutrophication, human toxicity				Scenario and % change
Environmental and economic life cycle assessment of energy recovery from sewage sludge through different anaerobic digestion pathways	Li, H., Jin, C., Zhang, Z., O'Hara, I., & Mundree, S.	2017	Energy	Municipal sewage sludge	Anaerobic digestion			Biogas	China	Literature	Literature	OpenLCA	CML	GWP, acidification, eutrophication, smog, human and eco-toxicity, resource depletion	Capital investment, O&M cost, revenues, NPV			% change
Hybrid Life-Cycle Environmental and Cost Inventory of Sewage Sludge Treatment and End-Use Scenarios: A Case Study from China	Murray, A., Horvath, A., & Nelson, K. L.	2008	Environmental Science & Technology	Municipal sewage sludge	Anaerobic digestion			Biogas	Chengdu, China	Literature	Literature		EIO-LCA	GWP	Capital investment, collection & transportation cost, O&M cost			Scenario
Life cycle assessment of introducing an anaerobic digester in a municipal wastewater treatment plant in Spain	Blanco, D., Collado, S., Laca, A., & Díaz, M.	2016	Water Science and Technology	Municipal sewage sludge	Anaerobic digestion			Biogas	Spain	Literature	Ecoinvent	SimaPro	ReCiPe	GWP, particulate matter, resource depletion				Scenario
Improved life cycle modelling of benefits from sewage sludge anaerobic digestion and land application	Heimersson, S., Svanström, M., Cederberg, C., & Peters, G.	2017	Resources, Conservation and Recycling	Municipal sewage sludge	Anaerobic digestion			Biogas	Gothenburg, Sweden	Literature	Ecoinvent		ILCD	GWP, acidification, eutrophication, smog
Life cycle assessment of sewage sludge pretreatment for biogas production: From laboratory tests to full-scale applicability	Mainardis, M., Buttazzoni, M., Gievers, F., Vance, C., Magnolo, F., Murphy, F., & Goi, D.	2021	Journal of Cleaner Production	Municipal sewage sludge	Anaerobic digestion			Biogas	Italy	Primary	Ecoinvent	GaBi	ReCiPe	GWP, eutrophication, O3 layer, particulate matter, human and eco-toxicity, resource depletion	Capital investment, O&M cost, NPV			Scenario and % change
Life-cycle assessment of two sewage sludge-to-energy systems based on different sewage sludge characteristics: Energy balance and greenhouse gas-emission footprint analysis	Chen, R., Yuan, S., Chen, S., Ci, H., Dai, X., Wang, X., ... & Dong, B.	2022	Journal of Environmental Sciences	Municipal sewage sludge	Anaerobic digestion			Biogas	Europe, Japan, China	Literature	Ecoinvent		IPCC	GWP				Scenario and % change
Compost versus biogas treatment of sewage sludge dilemma assessment using life cycle analysis	Morsink-Georgali, P. Z., Kylili, A., Fokaides, P. A., & Papadopoulos, A. M.	2022	Journal of Cleaner Production	Municipal sewage sludge	1. Anaerobic digestion 2. Composting			1. Biogas 2. Nutrients	Europe	Literature	Literature	GaBi	CML	GWP, acidification, eutrophicaiton, O3 layer, human and eco-toxicity, resource depletion				Scenario
Life Cycle Assessment of the Mesophilic, Thermophilic, and Temperature-Phased Anaerobic Digestion of Sewage Sludge	Lanko, I., Flores, L., Garfí, M., Todt, V., Posada, J. A., Jenicek, P., & Ferrer, I.	2020	Water	Municipal sewage sludge	Anaerobic digestion			Biogas	Czech Republic	Primary	Ecoinvent	SimaPro	ReCiPe	GWP, acidification, eutrophication, O3 layer, human toxicity, land use, resource depletion				Scenario and % change
Life cycle assessment of management alternatives for sludge from sewage treatment plants in Chile: does advanced anaerobic digestion improve environmental performance compared to current practices?	Cartes, J., Neumann, P., Hospido, A., & Vidal, G.	2018	Journal of Material Cycles and Waste Management	Municipal sewage sludge	Anaerobic digestion			Biogas	Chile	Literature	Ecoinvent	SimaPro	ILCD	GWP, acidification, eutrophication, resource depletion				Scenario and % change
Navigating Wastewater Energy Recovery Strategies: A Life Cycle Comparison of Anaerobic Membrane Bioreactor and Conventional Treatment Systems with Anaerobic Digestion	Smith, A. L., Stadler, L. B., Cao, L., Love, N. G., Raskin, L., & Skerlos, S. J.	2014	Environmental Science & Technology	Municipal sewage sludge	Anaerobic digestion			Biogas	USA	Literature	Ecoinvent and USLCI		TRACI	GWP			Monte Carlo	Scenario
Environmental & economic life cycle assessment of current & future sewage sludge to energy technologies	Mills, N., Pearce, P., Farrow, J., Thorpe, R. B., & Kirkby, N. F.	2014	Waste Management	Municipal sewage sludge	Anaerobic digestion			Biogas	United Kingdom	Literature	Literature	GaBi	CML	GWP, acidification, eutrophication, smog, resource depletion	Capital investment, O&M cost, IRR			Scenario
Environmental and economic life cycle assessment for sewage sludge treatment processes in Japan	Hong, J., Hong, J., Otaki, M., & Jolliet, O.	2009	Waste Management	Municipal sewage sludge	Anaerobic digestion			Biogas	Japan	Literature	Literature		CML	GWP, acidification, human toxicity, land use	Construction cost, O&M cost, collection & transport cost, disposal cost			Scenario
Combined Life Cycle Environmental and Exergetic Assessment of Four Typical Sewage Sludge Treatment Techniques in China	Dong, J., Chi, Y., Tang, Y., Wang, F., & Huang, Q.	2014	Energy & fuels	Municipal sewage sludge	Anaerobic digestion			Biogas	China	Primary	Literature		EDIP	GWP, acidification, eutrophication, human and eco-toxicity				Scenario
Life cycle assessment of sewage sludge management options including long-term impacts after land application	Yoshida, H., ten Hoeve, M., Christensen, T. H., Bruun, S., Jensen, L. S., & Scheutz, C.	2018	Journal of Cleaner Production	Municipal sewage sludge	Anaerobic digestion			Biogas	Denmark	Primary	Ecoinvent	EASETECH	ILCD	GWP, acidification, eutrophication, particulate matter, human and eco-toxicity				Scenario
Life cycle environmental impacts of sewage sludge treatment methods for resource recovery considering ecotoxicity of heavy metals and pharmaceutical and personal care products	Tarpani, R. R. Z., Alfonsin, C., Hospido, A., & Azapagic, A.	2020	Journal of Environmental Management	Municipal sewage sludge	Anaerobic digestion			Biogas	United Kingdom	Literature	Ecoinvent		ReCiPe	GWP, acidification, eutrophication, O3 layer, resource depletion
Life-cycle assessment of sewage sludge-based large-scale biogas plant	Singh, A. D., Upadhyay, A., Shrivastava, S., & Vivekanand, V.	2020	Bioresource Technology	Municipal sewage sludge	Anaerobic digestion			Biogas	Jaipur, India	Primary	Literature		ReCiPe	GWP, acidification, eutrophication, O3 layer, human and eco-toxicity, resource depletion				Scenario
Distributed and micro-generation from biogas and agricultural application of sewage sludge: Comparative environmental performance analysis using life cycle approaches	Sadhukhan, J.	2014	Applied Energy	Municipal sewage sludge	Anaerobic digestion			Biogas	United Kingdom	Literature	Ecoinvent	GaBi	ILCD	GWP, acidification, eutrophication, O3 layer, smog, human and eco-toxicity			Monte Carlo	Scenario
Towards better environmental performance of wastewater sludge treatment using endpoint approach in LCA methodology	Alyaseri, I., & Zhou, J.	2017	Heliyon	Municipal sewage sludge	Anaerobic digestion			Biogas	Saint Louis, Missouri, USA	Primary	Ecoinvent		ReCiPe	GWP, acidification, eutrophication, O3 layer, smog, human and eco-toxicity, resource depletion			Monte Carlo	Scenario
Life-cycle environmental and economic assessment of sewage sludge treatment in China	Xu, C., Chen, W., & Hong, J.	2014	Journal of Cleaner Production	Municipal sewage sludge	Anaerobic digestion			Biogas	Qingdao, Shandong, China	Primary	Ecoinvent		ReCiPe, Impact2002+	GWP, acidification, eutrophication, O3 layer, smog, particulate matter, human and eco-toxicity, land use, resource depletion (ReCiPe, Impact2002+)	LCC			Scenario
Life cycle costs of advanced treatment techniques for wastewater reuse and resource recovery from sewage sludge	Tarpani, R. R. Z., & Azapagic, A.	2018	Journal of Cleaner Production	Municipal sewage sludge	1. Anaerobic digestion 2. Composting 3. Pyrolysis			1. Biogas 2. Nutrient 3. Biochar	United Kingdom	Literature	Literature				Capital investment, collection & transportation cost, O&M costs, disposal costs, revenues			Scenario
Techno-economic and Life Cycle Assessment of methane production via biogas upgrading and power to gas technology	Collet, P., Flottes, E., Favre, A., Raynal, L., Pierre, H., Capela, S., & Peregrina, C.	2017	Applied Energy	Municipal sewage sludge	Anaerobic digestion			Biogas	France	Literature	Ecoinvent		ReCiPe	GWP, acidification, eutrophication, human and eco-toxicity resource depletion	Capital investment, O&M cost, IRR			Scenario
Co-digestion of sewage sludge and food waste in a wastewater treatment plant based on mainstream anaerobic membrane bioreactor technology: A techno-economic evaluation	Vinardell, S., Astals, S., Koch, K., Mata-Alvarez, J., & Dosta, J.	2021	Bioresource Technology	Organic municipal solid waste + Municipal sewage sludge	Anaerobic co-digestion	Struvite precipitation		1. Biogas 2. Nutrient	Germany	Simulation	Literature				Capital investment, O&M cost, revenues			Scenario
Environmental Performance in the Production and Use of Recovered Fertilizers from Organic Wastes Treated by Anaerobic Digestion vs Synthetic Mineral Fertilizers	Herrera, A., D’Imporzano, G., Zilio, M., Pigoli, A., Rizzi, B., Meers, E., ... & Adani, F.	2022	ACS Sustainable Chemistry & Engineering	1. Agricultural crop residue 2. Organic municipal solid waste 3. Municipal sewage sludge	Anaerobic digestion	Ammonia stripping		1. Biogas 2. Nutrient	Lombardy, Italy	Primary	Ecoinvent	SimaPro	ReCiPe	GWP, acidification, eutrophication, O3 layer, particulate matter, human and eco-toxicity, land use, resource depeltion			Monte Carlo	Scenario
Life cycle assessment of integrated solid state anaerobic digestion and composting for on-farm organic residues treatment	Li, Y., Manandhar, A., Li, G., & Shah, A.	2018	Waste Management	1. Agricultural crop residue 2. Animal manure	1. Anaerobic digestion 2. Composting	Composting		1. Biogas 2. Nutrient	China	Literature	Ecoinvent	OpenLCA	TRACI	GWP, acidification, eutrophication, eco-toxicity, resource depletion				Scenario
Environmental aspects of the anaerobic digestion of the organic fraction of municipal solid wastes and of solid agricultural wastes	Edelmann, W., Baier, U., & Engeli, H.	2005	Water Science and Technology	1. Organic municipal solid waste 2. Animal manure	1. Anaerobic digestion 2. Composting	Composting		1. Biogas 2. Nutrient	Switzerland	Primary	Ecoinvent		Ecoindicator99	GWP, acidification, eutrophication, O3 layer, human and eco-toxicity, land use				Scenario
Life cycle assessment on the treatment of organic waste streams by anaerobic digestion, hydrothermal carbonization and incineration	Mayer, F., Bhandari, R., & Gäth, S. A.	2021	Waste Management	1. Forest residue 2. Organic municipal solid waste	Anaerobic digestion	Composting		1. Biogas 2. Nutrient	Germany	Literature	Ecoinvent	OpenLCA	ReCiPe	GWP, acidification, eutrophication, O3 layer, particluate matter, human toxicity, resource depletion	Levelized cost of energy		Monte Carlo	Scenario
Energetic and environmental sustainability of the co-digestion of sludge with bio-waste in a life cycle perspective	Di Maria, F., Micale, C., & Contini, S.	2016	Applied Energy	1. Agricultural crop residue 2. Municipal sewage sludge	1. Anaerobic digestion 2. Composting	Composting		1. Biogas 2. Nutrient	Italy	Literature	Ecoinvent		ILCD	GWP, acidification, eutrophication, smog, particulate matter, resource depletion			Monte Carlo	Scenario
Composting, anaerobic digestion and biochar production in Ghana. Environmental–economic assessment in the context of voluntary carbon markets	Galgani, P., van der Voet, E., & Korevaar, G.	2014	Waste Management	Organic municipal solid waste	1. Anaerobic digestion 2. Composting	Composting		1. Biogas 2. Nutrient	Tamale, Ghana	Primary	Ecoinvent and Literature		CML	GWP	Capital investment, O&M costs, revenues, ROI			Scenario
Economic and environmental life cycle assessment of organic waste treatment by means of incineration and biogasification. Is source segregation of biowaste justified in Germany?	Mayer, F., Bhandari, R., Gäth, S. A., Himanshu, H., & Stobernack, N.	2020	Science of The Total Environment	Organic municipal solid waste	Anaerobic digestion	Composting		1. Biogas 2. Nutrient	North Rhine Westphalia, Germany	Simulation	Ecoinvent and Literature	OpenLCA	ReCiPe	GWP, acidification, eutrophication, O3 layer, particulate matter, human and eco-toxicity, resource depletion	Levelized cost of energy		Monte Carlo	Scenario and % change
Integrated municipal solid waste management scheme of Hong Kong: A comprehensive analysis in terms of global warming potential and energy use	Iqbal, A., Zan, F., Liu, X., & Chen, G. H.	2019	Journal of Cleaner Production	Organic municipal solid waste	Anaerobic digestion	Composting		1. Biogas 2. Nutrient	Hong Kong	Simulation	Ecoinvent and Literature		IPCC	GWP			Monte Carlo	Scenario and % change
The impact of incineration phase-out on municipal solid waste landfilling and life cycle environmental performance: Case study of Madrid, Spain	Istrate, I. R., Galvez-Martos, J. L., & Dufour, J.	2021	Science of The Total Environment	Organic municipal solid waste	Anaerobic digestion	Composting		1. Biogas 2. Nutrient	Madrid, Spain	Simulation	Ecoinvent and Literature		EF	GWP, acidification, eutrophication, O3 layer, human and eco-toxicity, resource depletion				Scenario and % change
A comparative life cycle assessment on four waste-to-energy scenarios for food waste generated in eateries	Tong, H., Shen, Y., Zhang, J., Wang, C. H., Ge, T. S., & Tong, Y. W.	2018	Applied Energy	Organic municipal solid waste	Anaerobic digestion	1. Composting 2. Gasification		1. Biogas 2. Nutrient 3. Syngas	Singapore	Literature	Ecoinvent	GaBi	CML	GWP, acidification, eutrophication, O3 layer, smog, human and eco-toxicity, resource depletion				Scenario and % change
Hydrothermal carbonization of biowaste as an alternative treatment path to current waste management practices in Germany	Stobernack, N., Mayer, F., Malek, C., Bhandari, R., & Himanshu, H.	2021	Energy Conversion and Management	Organic municipal solid waste	1. Anaerobic digestion 2. Hydrothermal carbonization	Composting		1. Biogas 2. Nutrient 3. Hydrochar	Germany	Primary	Ecoinvent		ReCiPe	GWP				Scenario
Technical, environmental and cost-benefit assessment of manure management chain: A case study of large scale dairy farming	Sefeedpari, P., Vellinga, T., Rafiee, S., Sharifi, M., Shine, P., & Pishgar-Komleh, S. H.	2019	Journal of Cleaner Production	Animal manure	Anaerobic digestion	Composting		1. Biogas 2. Nutrient	Iran	Literature	Ecoinvent		IPCC	GWP	NPV, IRR, PBP, profitibility index, total investment cost, benefit to cost ratio			Scenario and % change
Life Cycle Assessment of Struvite Precipitation from Anaerobically Digested Dairy Manure: A Wisconsin Perspective	Temizel‐Sekeryan, S., Wu, F., & Hicks, A. L.	2021	Integrated Environmental Assessment and Management	Animal manure	Anaerobic digestion	Struvite precipitation		1. Biogas 2. Nutrient	Wisconsin, USA	Literature	Ecoinvent	SimaPro	TRACI	GWP, acidification, eutrophication, O3 layer, smog, human and eco-toxicity, resource depletion			Monte Carlo	% change
Technical, Economic, and Environmental Assessment of a Collective Integrated Treatment System for Energy Recovery and Nutrient Removal from Livestock Manure	Finzi, A., Mattachini, G., Lovarelli, D., Riva, E., & Provolo, G.	2020	Sustainability	Animal manure	Anaerobic digestion	Sequencing batch reactor		1. Biogas 2. Nutrient	Lombardy, Italy	Primary	Literature		IPCC	GWP, acidification	Collection and transport costs, O&M costs, revenues			Scenario
Environmental Tradeoffs of Alternative Scenarios for Swine Waste Management Technologies: A Life Cycle Perspective	Banner, S. C., Classen, J., Dugba, P., Rice, M., & Zering, K.	2017	ASABE Annual International Meeting	Animal manure	Anaerobic digestion	Ammonia stripping		1. Biogas 2. Nutrient	North Carolina, USA	Primary	Literature	OpenLCA	TRACI	GWP, acidification, eutrophication, human toxicity				Scenario
Cost-effective treatment of swine wastes through recovery of energy and nutrients	Amini, A., Aponte-Morales, V., Wang, M., Dilbeck, M., Lahav, O., Zhang, Q., ... & Ergas, S. J.	2017	Waste Management	Animal manure	Anaerobic digestion	Struvite precipitation		1. Biogas 2. Nutrient	North Carolina, USA	Literature	Literature				Capital investment, O&M cost, NPV
Environmental assessment of alternative treatment schemes for energy and nutrient recovery from livestock manure	Pedizzi, C., Noya, I., Sarli, J., González-García, S., Lema, J. M., Moreira, M. T., & Carballa, M.	2018	Waste Management	Animal manure	Anaerobic digestion	Struvite precipitation		1. Biogas 2. Nutrient	Spain	Primary	Ecoinvent		ReCiPe	GWP, acidification, eutrophication, resource depletion				Scenario
Life cycle assessment of anaerobic digestion of pig manure coupled with different digestate treatment technologies	Duan, N., Khoshnevisan, B., Lin, C., Liu, Z., & Liu, H.	2020	Environment International	Animal manure	Anaerobic digestion	1. Struvite precipitation 2. Ammonia stripping 3. Composting		1. Biogas 2. Nutrient	China	Primary	Ecoinvent		ILCD	GWP, human and eco-toxicity, resource depletion				Scenario
Environmental assessment of energy production from anaerobic digestion of pig manure at medium-scale using life cycle assessment	Ramírez-Islas, M. E., Güereca, L. P., Sosa-Rodriguez, F. S., & Cobos-Peralta, M. A.	2020	Waste Management	Animal manure	Anaerobic digestion	Composting		Biogas	Puebla, Mexico	Primary	Ecoinvent	SimaPro	CML	GWP, acidification, eutrophication, smog, resource depletion	O&M cost, revenues			Scenario and % change
Life cycle assessment of nutrient removal technologies for the treatment of anaerobic digestion supernatant and its integration in a wastewater treatment plant	Rodriguez-Garcia, G., Frison, N., Vázquez-Padín, J. R., Hospido, A., Garrido, J. M., Fatone, F., ... & Feijoo, G.	2014	Science of the Total Environment	Municipal sewage sludge	Anaerobic digestion	Struvite precipitation		1. Biogas 2. Nutrient	Spain and Italy	Simulation	Ecoinvent		CML, USEtox	GWP, acidification, eutrophication (CML) Human and eco-toxicity (USEtox)				Scenario and % change
Environmental impacts of phosphorus recovery from a “product” Life Cycle Assessment perspective: Allocating burdens of wastewater treatment in the production of sludge-based phosphate fertilizers	Pradel, M., & Aissani, L.	2019	Science of the Total Environment	Municipal sewage sludge	Anaerobic digestion	Struvite precipitation		1. Biogas 2. Nutrient	France	Primary	Ecoinvent	GaBi	CML	GWP, acidification, eutrophication, O3 layer, smog, human and eco-toxicity				Scenario and % change
Environmental performances of production and land application of sludge-based phosphate fertilizers—a life cycle assessment case study	Pradel, M., Lippi, M., Daumer, M. L., & Aissani, L.	2020	Environmental Science and Pollution Research	Municipal sewage sludge	Anaerobic digestion	Struvite precipitation		1. Biogas 2. Nutrient	France	Primary	Ecoinvent	GaBi	CML	GWP, acidification, eutrophication, human and eco-toxicity, O3 layer, smog)				Scenario
Upgrading a large and centralised municipal wastewater treatment plant with sequencing batch reactor technology for integrated nutrient removal and phosphorus recovery: Environmental and economic life cycle performance	Rashid, S. S., Liu, Y. Q., & Zhang, C.	2020	Science of The Total Environment	Municipal sewage sludge	Anaerobic digestion	Sequencing batch reactor		1. Biogas 2. Nutrient	Penang, Malaysia	Primary	Ecoinvent	SimaPro	CML	GWP, acidification, eutrophication, human and eco-toxicity, resource depletion	Construction cost, collection and transportation cost, O&M cost, revenue			Scenario and % change
Life cycle assessment of struvite recovery and wastewater sludge end-use: A Flemish illustration	Ravi, R., Beyers, M., Bruun, S., & Meers, E.	2022	Resources, Conservation and Recycling	Municipal sewage sludge	Anaerobic digestion	Struvite precipitation		1. Biogas 2. Nutrient	Flanders, Belgium	Primary	Ecoinvent		ReCiPe	GWP, eutrophication, human and eco-toxicity, resource depletion		Saltelli and Borgonovo method	Monte Carlo
Benchmarking environmental and economic indicators of sludge management alternatives aimed at enhanced energy efficiency and nutrient recovery	Arias, A., Feijoo, G., & Moreira, M. T.	2021	Journal of Environmental Management	Municipal sewage sludge	Anaerobic digestion	Composting		1. Biogas 2. Nutrient	Spain	Literature	Ecoinvent		ReCiPe, CML	GWP, acidification, O3 layer, particulate matter, human and eco-toxicity, resource depletion (ReCiPe) eutrophication (CML)	NPV, IRR, PBP			Scenario and % change
Environmental impacts of phosphorus recovery through struvite precipitation in wastewater treatment	Sena, M., Seib, M., Noguera, D. R., & Hicks, A.	2021	Journal of Cleaner Production	Municipal sewage sludge	Anaerobic digestion	Struvite precipitation		1. Biogas 2. Nutrient	Wisconsin, USA	Primary	Ecoinvent	SimaPro	TRACI, ReCiPe, CML, Impact2002+	GWP, acidification, eutrophication, O3 layer, smog, human and eco-toxicity, resource depletion (TRACI, ReCiPe, CML, Impact2002+)			Monte Carlo	Scenario and % change
Life Cycle Assessment of Biofertilizer Production and Use Compared with Conventional Liquid Digestate Management	Styles, D., Adams, P., Thelin, G., Vaneeckhaute, C., Chadwick, D., & Withers, P. J.	2018	Environmental Science & Technology	Organic municipal solid waste	Anaerobic digestion	1. Struvite precipitation 2. Ammonia stripping	Constructed wetland	1. Biogas 2. Nutrient 3. Water	United Kingdom	Simulation	Ecoinvent and Literature		CML	GWP, acidification, eutrophication, resource depletion				Scenario
Trade-Offs between Nutrient Circularity and Environmental Impacts in the Management of Organic Waste	Cobo, S., Dominguez-Ramos, A., & Irabien, A.	2018	Environmental Science & Technology	Organic municipal solid waste	Anaerobic digestion	1. Struvite precipitation 2. Ammonia stripping	Constructed wetland	1. Biogas 2. Nutrient 3. Water	Cantabria, Spain	Simulation	Literature	EASETECH	IPCC	GWP, eutrophication				Scenario and % change
Economics of Enhancing Nutrient Circularity in an Organic Waste Valorization System	Cobo, S., Levis, J. W., Dominguez-Ramos, A., & Irabien, A.	2019	Environmental Science & Technology	Organic municipal solid waste	Anaerobic digestion	1. Struvite precipitation 2. Ammonia stripping	Constructed wetland	1. Biogas 2. Nutrient 3. Water	Cantabria, Spain	Simulation	Literature	EASETECH	IPCC	GWP	Capital investment, O&M cost, revenues			Scenario
Environmental and sustainability evaluation of livestock waste management practices in Cyprus	Lijó, L., Frison, N., Fatone, F., González-García, S., Feijoo, G., & Moreira, M. T.	2018	Science of The Total Environment	Animal manure	Anaerobic digestion	1. Struvite precipitation 2. Composting	Sequencing batch reactor	1. Biogas 2. Nutrient 3. Water	Cyprus	Primary	Ecoinvent		ReCiPe	GWP, acidification, eutrophication, smog, resource depletion	Capital investment, O&M cost, revenues			Scenario and % change
Improving Life Cycle Economic and Environmental Sustainability of Animal Manure Management in Marginalized Farming Communities Through Resource Recovery	Orner, K. D., Cornejo, P. K., Rojas Camacho, D., Alvarez, M., & Camacho-Céspedes, F.	2021	Environmental Engineering Science	Animal manure	Anaerobic digestion	Struvite precipitation	Lagoon	1. Biogas 2. Nutrient 3. Water	Costa Rica	Primary	Ecoinvent	SimaPro	ReCiPe	GWP, eutrophication	Capital investment, O&M cost, revenues			Scenario and % change
Environmental assessment of digestate treatment technologies using LCA methodology	Vázquez-Rowe, I., Golkowska, K., Lebuf, V., Vaneeckhaute, C., Michels, E., Meers, E., ... & Koster, D.	2015	Waste Management	Animal manure	Anaerobic digestion	1. Ammonia stripping 2. Composting	Reverse Osmosis (After aerated nitrification/denitrification basin)	1. Nutrient 2. Water	Flanders, Belgium	Primary	Ecoinvent		ReCiPe	GWP, acidification, eutrophication, O3 layer, smog, particulate matter, human and eco-toxicity, land use, resource depletion				Scenario and % change
Life cycle assessment of manure management and nutrient recycling from a Chinese pig farm	Luo, Y., Stichnothe, H., Schuchardt, F., Li, G., Huaitalla, R. M., & Xu, W.	2014	Waste Management & Research	Animal manure	Anaerobic digestion	Composting	Lagoon	1. Biogas 2. Nutrient	Shunyi, Beijing, China	Primary	Literature	GaBi	CML	GWP, acidification, eutrophication				Scenario
Selecting sewage sludge treatment alternatives in modern wastewater treatment plants using environmental decision support systems	Garrido-Baserba, M. M. S. P. G., Molinos-Senante, M., Abelleira-Pereira, J. M., Fdez-Güelfo, L. A., Poch, M., & Hernández-Sancho, F.	2015	Journal of Cleaner Production	Municipal sewage sludge	1. Anaerobic digestion 2. Gasification	Composting		1. Biogas 2. Nutrient 3. Syngas	Spain	Literature	Literature		IPCC	GWP	NPV			Scenario
Comparative assessment of sewage sludge disposal alternatives in Mashhad: a life cycle perspective	Rostami, F., Tafazzoli, S. M., Aminian, S. T., & Avami, A.	2020	Environmental Science and Pollution Research	Municipal sewage sludge	Anaerobic digestion	Composting		1. Biogas 2. Nutrient	Mashhad, Iran	Primary	Ecoinvent		ReCiPe, CML	Eutrophication, human and eco-toxicity (ReCiPe, CML)	Capital investment, O&M cost, revenues			Scenario
Environmental Assessment of a Multifunctional Process Coupling Anaerobic Digestion and Pyrolysis	Caiardi, F., Belaud, J. P., Vialle, C., Monlau, F., Tayibi, S., Barakat, A., ... & Sablayrolles, C.	2021	Chemical Engineering Transactions	Agricultural crop residue + Municipal sewage sludge	Anaerobic co-digestion	Pyrolysis		1. Biogas 2. Bio-oil 3. Biochar	Morocco	Primary	Ecoinvent	SimaPro	EF	GWP, acidification, eutrophication, O3 layer, smog, particulate matter, human and eco-toxicity, land use, resource depletion
Waste-to-energy innovative system: Assessment of integrating anaerobic digestion and pyrolysis technologies	Caiardi, F., Belaud, J. P., Vialle, C., Monlau, F., Tayibi, S., Barakat, A., ... & Sablayrolles, C.	2022	Sustainable Production and Consumption	Agricultural crop residue + Municipal sewage sludge	Anaerobic co-digestion	Pyrolysis		1. Biogas 2. Bio-oil 3. Biochar	Ben Guerir, Morocco	Primary	Ecoinvent	SimaPro	EF, ReCiPe	GWP, acidification, eutrophication, O3 layer, smog, particulate matter, human and eco-toxicity, land use, resource depletion (EF, ReCiPe)			Monte Carlo	Scenario
Life Cycle Assessment of high ligno-cellulosic biomass pyrolysis coupled with anaerobic digestion	Righi, S., Bandini, V., Marazza, D., Baioli, F., Torri, C., & Contin, A.	2016	Bioresource Technology	Agricultural crop residue	Anaerobic digestion	Pyrolysis		1. Biogas 2. Biochar	Italy	Primary	Ecoinvent	GaBi	CML	GWP, acidification, eutrophication, resource depletion				Scenario
Life Cycle Analysis of Energy Production from Food Waste through Anaerobic Digestion, Pyrolysis and Integrated Energy System	Opatokun, S. A., Lopez-Sabiron, A., Ferreira, G., & Strezov, V.	2017	Sustainability	Organic municipal solid waste	Anaerobic digestion	Pyrolysis		1. Biogas 2. Bio-oil 3. Biochar	Australia	Literature	Ecoinvent	SimaPro	ReCiPe	GWP, acidification, eutrophication, O3 layer, smog, particulate matter, human and eco-toxicity, resource depletion				Scenario
Life cycle assessment of the integration of anaerobic digestion and pyrolysis for treatment of municipal solid waste	Wang, J., Okopi, S. I., Ma, H., Wang, M., Chen, R., Tian, W., & Xu, F.	2021	Bioresource Technology	Organic municipal solid waste	Anaerobic digestion	Pyrolysis		1. Biogas 2. Bio-oil 3. Biochar	China	Literature	Ecoinvent	OpenLCA	TRACI	GWP, acidification, eutrophication, O3 layer, human and eco-toxicity				Scenario
Life cycle assessment of swine and dairy manure: Pyrolysis and combustion processes	Fernandez-Lopez, M., Puig-Gamero, M., Lopez-Gonzalez, D., Avalos-Ramirez, A., Valverde, J., & Sanchez-Silva, L.	2015	Bioresource Technology	Animal manure	Anaerobic digestion	Pyrolysis		1. Biogas 2. Bio-oil 3. Biochar	Quebec, Canada	Simulation	Literature		IPCC	GWP	NPV, IRR			Scenario
Life cycle assessment of the environmental impacts and energy efficiency of an integration of sludge anaerobic digestion and pyrolysis	Li, H., & Feng, K.	2018	Journal of Cleaner Production	Municipal sewage sludge	Anaerobic digestion	Pyrolysis		1. Biogas 2. Bio-oil 3. Biochar	China	Literature	Ecoinvent	OpenLCA	CML	GWP, acidificatioin, eutrophication, smog, human and eco-toxicity, resource depletion			Monte Carlo	Scenario and % change
Life cycle assessment of sewage sludge pyrolysis: environmental impacts of biochar as carbon sequestrator and nutrient recycler	Gievers, F., Loewen, A., & Nelles, M.	2021	Detritus	Municipal sewage sludge	Anaerobic digestion	Pyrolysis		1. Biogas 2. Biochar		Literature	Ecoinvent and GaBi	GaBi	ReCiPe	GWP, acidification, eutrophication, O3 layer, particulate matter, human and eco-toxicity, resource depletion				Scenario
Life cycle assessment of two emerging sewage sludge-to-energy systems: Evaluating energy and greenhouse gas emissions implications	Cao, Y., & Pawłowski, A.	2013	Bioresource Technology	Municipal sewage sludge	Anaerobic digestion	Pyrolysis		1. Biogas 2. Bio-oil 3. Biochar	Poland	Simulation	Ecoinvent		IPCC	GWP				Scenario and % change
Life cycle energy and greenhouse gas assessment of the co-production of biosolids and biochar for land application	Miller-Robbie, L., Ulrich, B. A., Ramey, D. F., Spencer, K. S., Herzog, S. P., Cath, T. Y., ... & Higgins, C. P.	2015	Journal of Cleaner Production	Municipal sewage sludge	Anaerobic digestion	Pyrolysis		Biochar	Clackamas County, Oregon, USA	Primary	Literature		IPCC	GWP				Scenario
Environmental performance of dewatered sewage sludge digestate utilization based on life cycle assessment	Havukainen, J., Saud, A., Astrup, T. F., Peltola, P., & Horttanainen, M.	2022	Waste Management	Municipal sewage sludge	Anaerobic digestion	1. Pyrolysis 2. Composting		1. Biochar 2. Nutrients	Helsinki, Finland	Literature	Literature	EASETECH	ReCiPe	GWP, acidification, eutrophication, particulate matter, human and eco-toxicity, resource depletion				Scenario and % change
Retrofitting Municipal Wastewater Treatment Facilities toward a Greener and Circular Economy by Virtue of Resource Recovery: Techno-Economic Analysis and Life Cycle Assessment	Tian, X., Richardson, R. E., Tester, J. W., Lozano, J. L., & You, F.	2020	ACS Sustainable Chemistry & Engineering	Municipal sewage sludge	Anaerobic digestion	1. Pyrolysis 2. Hydrothermal liquefaction 3. Ammonia stripping	Chlorination	1. Biogas 2. Biocrude 3. Biochar 4. Nutrients 5. Water	Ithaca, New York, USA	Primary	Ecoinvent		ReCiPe	GWP, acidification, eutrophication, O3 layer, smog, particulate matter, human and eco-toxicity, land use, resource depletion	NPV			Scenario and % change
Life cycle assessment of a sewage sludge and woody biomass co-gasification system	Ramachandran, S., Yao, Z., You, S., Massier, T., Stimming, U., & Wang, C. H.	2017	Energy	Forest residue + Municipal sewage sludge	Anaerobic digestion	Gasification		1. Biogas 2. Syngas	Singapore	Literature	Literature		IPCC	GWP				Scenario
Energy, exergy, environmental and economic analysis of an agricultural waste-to-energy integrated multigeneration thermal power plant	Ogorure, O. J., Oko, C. O. C., Diemuodeke, E. O., & Owebor, K.	2018	Energy Conversion and Management	1. Agricultural crop residue 2. Animal manure	Anaerobic digestion	Gasification		1. Biogas 2. Syngas	Rivers state, Nigeria	Simulation	Literature				Capital investment, O&M cost, revenues
A Techno-economic Analysis of Anaerobic Digestion and Gasification Hybrid System: Energy Recovery from Municipal Solid Waste in South Africa	Mabalane, P. N., Oboirien, B. O., Sadiku, E. R., & Masukume, M.	2021	Waste and Biomass Valorization	Organic municipal solid waste	Anaerobic digestion	Gasification		1. Biogas 2. Syngas	South Africa	Literature	Literature				NPV, IRR, PBP, profitability index, levelized cost of energy			Scenario and % change
Life cycle assessment of municipal solid waste treatment to energy options: Case study of KARTAMANTUL region, Yogyakarta	Gunamantha, M.	2012	Renewable Energy	Organic municipal solid waste	Anaerobic digestion	Gasification		1. Biogas 2. Syngas	Yogyakarta, Indonesia	Literature	Literature		CML	GWP, acidification, eutrophication, smog				Scenario
CO2 gasification of dairy and swine manure: A life cycle assessment approach	Fernandez-Lopez, M., López-González, D., Puig-Gamero, M., Valverde, J. L., & Sanchez-Silva, L.	2016	Renewable Energy	Animal manure	Anaerobic digestion	Gasification		1. Biogas 2. Syngas	Quebec, Canada	Primary	Literature				NPV, IRR, PBP			Scenario
Biomethane production using an integrated anaerobic digestion, gasification and CO2 biomethanation process in a real waste water treatment plant: A techno-economic assessment	Michailos, S., Walker, M., Moody, A., Poggio, D., & Pourkashanian, M.	2020	Energy Conversion and Management	Municipal sewage sludge	Anaerobic digestion	Gasification		1. Biogas 2. Syngas	United Kingdom	Simulation	Ecoinvent				Capital investment, O&M cost, revenues, levelised cost of energy			Scenario
Life cycle assessment indicators of urban wastewater and sewage sludge treatment	Buonocore, E., Mellino, S., De Angelis, G., Liu, G., & Ulgiati, S.	2018	Ecological Indicators	Municipal sewage sludge	Anaerobic digestion	Gasification		1. Biogas 2. Syngas	Italy	Primary	Ecoinvent	OpenLca	ReCiPe	GWP, acidification, eutrophication, human toxicity, smog, particulate matter, resource depletion				Scenario
Economic assessment of an integrated waste to energy system for an urban sewage treatment plant: A numerical approach	Montorsi, L., Milani, M., & Venturelli, M.	2018	Energy	Municipal sewage sludge	Anaerobic digestion	Gasification	Reverse osmosis	1. Biogas 2. Syngas 3. Water	Sicily, Italy	Simulation	Literature				NPV, PBP
Thermo-economic analysis of syngas production from wet digested sewage sludge by gasification process	Sanaye, S., Alizadeh, P., & Yazdani, M.	2022	Renewable Energy	Municipal sewage sludge	Anaerobic digestion	Gasification		1. Biogas 2. Syngas	Tehran, Iran	Simulation	Literature				Capital investment, O&M cost, levelised cost of energy		Monte Carlo	Scenario and % change
Combining anaerobic digestion and hydrothermal liquefaction in the conversion of dairy waste into energy: A techno economic model for New York state	Kassem, N., Sills, D., Posmanik, R., Blair, C., & Tester, J. W.	2020	Waste Management	Animal manure	Anaerobic digestion	Hydrothermal liquefaction		1. Biogas 2. Biocrude	New York, USA	Primary	Literature				NPV, IRR, levelized cost of energy			% change
Comparative Life Cycle Assessment of HTC Concepts Valorizing Sewage Sludge for Energetic and Agricultural Use	Meisel, K., Clemens, A., Fühner, C., Breulmann, M., Majer, S., & Thrän, D.	2019	Energies	Municipal sewage sludge	1. Anaerobic digestion 2. Hydrothermal carbonization	Hydrothermal Carbonization		1. Biogas 2. Hydrochar	Germany	Literature	Ecoinvent		IPCC	GWP				Scenario
Assessment of co-composting of sludge and woodchips in the perspective of environmental impacts (EASETECH)	Zhao, Y., Lu, W., Damgaard, A., Zhang, Y., & Wang, H.	2015	Waste Management	1. Forest residue 2. Municipal sewage sludge	Composting			Nutrient	Suzhou, China	Primary	Literature	EASETECH	ILCD	GWP, acidification, eutrophication, O3 layer, smog, human and eco-toxicity				Scenario
Comparison of different treatment options for palm oil production waste on a life cycle basis	Stichnothe, H., & Schuchardt, F.	2010	The International Journal of Life Cycle Assessment	Agricultural crop residue	Composting			Nutrient	Indonesia	Literature	Literature	GaBi	CML	GWP, acidification, eutrophication, O3 layer, smog, human and eco-toxicity, resource depletion				Scenario
Sustainability Assessment of the Green Compost Production Chain from Agricultural Waste: A Case Study in Southern Italy	Pergola, M., Persiani, A., Pastore, V., Palese, A. M., D’Adamo, C., De Falco, E., & Celano, G.	2020	Agronomy	Agricultural crop residue	Composting			Nutrient	Campania region, Italy	Primary	Ecoinvent	SimaPro	CML	GWP, acidification, eutrophication, O3 layer, resource depletion	Capital investment, O&M cost, LCC
Towards a better environment - the municipal organic waste management in Brisbane: Environmental life cycle and cost perspective	Lu, H. R., Qu, X., & El Hanandeh, A.	2020	Journal of Cleaner Production	Organic municipal solid waste	Composting			Nutrient	Brisbane, Australia	Literature	Ecoinvent	SimaPro	CML	GWP, acidification, eutrophication, human toxicity, resrouce depletion	Capital investment, O&M cost, collection & transportation cost, revenue		Monte Carlo	Scenario and % change
Life Cycle Assessment of Compostable Coffee Pods: A US University Based Case Study	Kooduvalli, K., Vaidya, U. K., & Ozcan, S.	2020	Scientific Reports	Organic municipal solid waste	Composting			Nutrient	Knoxville, Tennessee, USA	Primary	Ecoinvent	SimaPro	TRACI	GWP, acidification, eutrophication, O3 layer, smog, human and eco-toxicity, resource depletion				Scenario and % change
Home composting as an alternative treatment option for organic household waste in Denmark: An environmental assessment using life cycle assessment-modelling	Andersen, J. K., Boldrin, A., Christensen, T. H., & Scheutz, C.	2012	Waste Management	Organic municipal solid waste	Composting			Nutrient	Aarhus, Denmark	Literature	Literature	EASEWASTE	EDIP	GWP, acidification, eutrophication, smog, human and eco-toxicity				Scenario and % change
Life cycle assessment of a food waste composting system: environmental impact hotspots	Saer, A., Lansing, S., Davitt, N. H., & Graves, R. E.	2013	Journal of Cleaner Production	Organic municipal solid waste	Composting			Nutrient	Pennsylvania, USA	Literature	USLCI	SimaPro	TRACI	GWP, acidification, eutrophication, O3 layer, smog, human and eco-toxicity				Scenario
Life cycle assessment of BMT-based integrated municipal solid waste management: Case study in Pudong, China	Hong, R. J., Wang, G. F., Guo, R. Z., Cheng, X., Liu, Q., Zhang, P. J., & Qian, G. R.	2006	Resources, Conservation and Recycling	Organic municipal solid waste	Composting			Nutrient	Pudong, China	Literature	Literature		EDIP	GWP, acidification, eutrophication				Scenario
Life cycle assessment of the use of compost from municipal organic waste for fertilization of tomato crops	Martínez-Blanco, J., Muñoz, P., Antón, A., & Rieradevall, J.	2009	Resources, Conservation and Recycling	Organic municipal solid waste	Composting			Nutrient	Barcelona, Spain	Literature	Ecoinvent	SimaPro	CML	GWP, acidification, eutrophication, O3 layer, smog, resource depletion				Scenario
Community-scale composting for food waste: A life-cycle assessment-supported case study	Keng, Z. X., Chong, S., Ng, C. G., Ridzuan, N. I., Hanson, S., Pan, G. T., ... & Lam, H. L.	2020	Journal of Cleaner Production	Organic municipal solid waste	Composting			Nutrient	Semenyih, Malaysia	Primary	Ecoinvent	SimaPro	TRACI	GWP, acidification, eutrophication, O3 layer, smog, human and eco-toxicity, resource depletion	Capital investment, O&M cost, revenue
Life cycle environmental and economic impact of a food waste recycling-farming system: a case study of organic vegetable farming in Japan	Yoshikawa, N., Matsuda, T., & Amano, K.	2021	The International Journal of Life Cycle Assessment	Organic municipal solid waste	Composting			Nutrient	Japan	Primary	IDEA		National GHG inventory report of Japan	GWP, acidification, eutrophication, O3 layer, resource depletion				Scenario
Assessment of the environmental impact of management measures for the biodegradable fraction of municipal solid waste in São Paulo City	Mendes, M. R., Aramaki, T., & Hanaki, K.	2003	Waste Management	Organic municipal solid waste	1. Composting 2. Gasification			1. Nutrient 2. Syngas	Sao Paulo, Brazil	Literature	Literature		EDIP	GWP, acidification, eutrophication				Scenario
Life cycle assessment of pig slurry treatment technologies for nutrient redistribution in Denmark	ten Hoeve, M., Hutchings, N. J., Peters, G. M., Svanström, M., Jensen, L. S., & Bruun, S.	2014	Journal of Environmental Management	Animal manure	Composting			Nutrient	Denmark	Simulation	Literature	GaBi	ReCiPe	GWP, acidification, eutrophication, resource depletion				Scenario and % change
Poultry litter stabilization by two-stage composting-vermicomposting process: Environmental, energetic and economic performance	Vicentin, R., Masín, C. E., Lescano, M. R., & Zalazar, C. S.	2021	Chemosphere	Animal manure	Composting			Nutrient	Santa Fe, Argentina	Literature	Ecoinvent	SimaPro	ReCiPe	GWP, acidification, eutrophication, O3 layer, particulate matter, human and eco-toxicity, land use, resource depletion	O&M cost, revenue			Scenario
Advanced composting technologies promotes environmental benefits and eco-efficiency: A life cycle assessment	Liu, Z., Wang, X., Li, S., Bai, Z., & Ma, L.	2022	Bioresource Technology	Animal manure	Composting			Nutrient	China	Literature	Ecoinvent		ReCiPe	GWP, acidification, eutrophication, O3 layer, smog, particulate matter, human and eco-toxicity, land use, resource depletion	Capital investment, O&M cost, revenue, benefit to cost ratio			Scenario
Environmental impact from vermicomposting of organic waste in Kampala, Uganda	Komakech, A. J., Zurbrügg, C., Miito, G. J., Wanyama, J., & Vinnerås, B.	2016	Journal of Environmental Management	Animal manure	Composting			Nutrient	Kampala, Uganda	Literature	Literature		IPCC, CML	GWP (IPCC) eutrophication (CML)				Scenario
Environmental impacts and resource use of milk production on the North China Plain, based on life cycle assessment	Wang, X., Ledgard, S., Luo, J., Guo, Y., Zhao, Z., Guo, L., ... & Ma, L.	2018	Science of the Total Environment	Animal manure	Composting			Nutrient	China	Literature	Ecoinvent		IPCC, CML	GWP (IPCC) Acidification, eutrophication (CML)				Scenario
Environmental assessment of nutrient recycling from biological pig slurry treatment – Impact of fertilizer substitution and field emissions	Brockmann, D., Hanhoun, M., Négri, O., & Hélias, A.	2014	Bioresource Technology	Animal manure	Composting			Nutrient	France	Literature	Ecoinvent	SimaPro	ReCiPe	GWP, acidification, eutrophication, particulate matter, human toxicity, resource depletion				Scenario
Environmental evaluation of transfer and treatment of excess pig slurry by life cycle assessment	Lopez-Ridaura, S., van der Werf, H., Paillat, J. M., & Le Bris, B.	2009	Journal of Environmental Management	Animal manure	Composting			Nutrient	Bretagne, France	Literature	BUWAL, ETH-ESU, IDEMAT	SimaPro	CML	GWP, acidification, eutrophication				Scenario
Greenhouse gas emission from the total process of swine manure composting and land application of compost	Zhong, J., Wei, Y., Wan, H., Wu, Y., Zheng, J., Han, S., & Zheng, B.	2013	Atmospheric Environment	Animal manure	Composting			Nutrient	Beijing, China	Primary	GaBi	GaBi	CML	GWP	Capital investment, collection & transportation cost, O&M cost, revenues, LCC		Monte Carlo	Scenario
Environmental comparison of alternative treatments for sewage sludge: An Italian case study	Lombardi, L., Nocita, C., Bettazzi, E., Fibbi, D., & Carnevale, E.	2017	Waste Management	Municipal sewage sludge	Composting			Nutrient	Tuscany, Italy	Literature	Ecoinvent		CML	GWP, acidification, eutrophication, O3 layer, smog, human and eco-toxicity, resource depletion				Scenario
Sewage sludge handling with phosphorus utilization – life cycle assessment of four alternatives	Johansson, K., Perzon, M., Fröling, M., Mossakowska, A., & Svanström, M.	2008	Journal of Cleaner Production	Municipal sewage sludge	Composting			Nutrient	Stockholm, Sweden	Primary	Literature		EDIP	GWP, acidification, eutrophication, resource depletion				Scenario
The impacts of biomass properties on pyrolysis yields, economic and environmental performance of the pyrolysis-bioenergy-biochar platform to carbon negative energy	Li, W., Dang, Q., Brown, R. C., Laird, D., & Wright, M. M.	2017	Bioresource Technology	1. Agricultural crop residue 2. Forest residue	Pyrolysis			1. Biochar 2. Bio-oil	North Carolina-Iowa, USA	Primary	Literature	SimaPro	GREET	GWP	MSP			Scenario
A life cycle assessment of environmental and economic balance of biochar systems in Quebec	Dutta, B., & Raghavan, V.	2014	International Journal of Energy and Environmental Engineering	1. Agricultural crop residue 2. Forest residue	Pyrolysis			Biochar	Quebec, Canada	Literature	Literature		IPCC	GWP	NPV			Scenario
Environmental hotspots in the life cycle of a biochar-soil system	Muñoz, E., Curaqueo, G., Cea, M., Vera, L., & Navia, R.	2017	Journal of Cleaner Production	1. Agricultural crop residue 2. Forest residue	Pyrolysis			Biochar	Araucanía, Chile	Primary	Ecoinvent	SimaPro	ReCiPe	GWP, eutrophication, human toxicity, resource depletion				Scenario and % change
Slow pyrolysis as a platform for negative emissions technology: An integration of machine learning models, life cycle assessment, and economic analysis	Cheng, F., Luo, H., & Colosi, L. M.	2020	Energy Conversion and Management	1. Agricultural crop residue 2. Forest residue 3. Municipal sewage sludge	Pyrolysis			Biochar	USA	Primary	Literature		GREET	GWP	Capital investment, O&M costs, revenues, ROI, MSP		Monte Carlo
Life-cycle assessment of biochar production systems in tropical rural areas: Comparing flame curtain kilns to other production methods	Smebye, A. B., Sparrevik, M., Schmidt, H. P., & Cornelissen, G.	2017	Biomass and Bioenergy	1. Agricultural crop residue 2. Forest residue	Pyrolysis			Biochar	Zambia, Indonesia and Nepal	Literature	Ecoinvent		ReCiPe	GWP, acidification, eutrophication, O3 layer, smog, particulate matter, human and eco-toxicity, land use, resource depletion		Pedigree matrix	Monte Carlo	Scenario and % change
Regional techno-economic and life-cycle analysis of the pyrolysis-bioenergy-biochar platform for carbon-negative energy	Li, W., Dumortier, J., Dokoohaki, H., Miguez, F. E., Brown, R. C., Laird, D., & Wright, M. M.	2019	Biofuels, Bioproducts and Biorefining	1. Agricultural crop residue 2. Forest residue	Pyrolysis			Biochar	California-Iowa-Florida, USA	Simulation	Literature	SimaPro	GREET	GWP	MSP			Scenario
Life cycle analysis of fuel production from fast pyrolysis of biomass	Han, J., Elgowainy, A., Dunn, J. B., & Wang, M. Q.	2013	Bioresource Technology	1. Agricultural crop residue 2. Forest residue	Pyrolysis			1. Biochar 2. Bio-oil	USA	Literature	Literature		GREET	GWP				Scenario
Life Cycle Assessment and Environmental Valuation of Biochar Production: Two Case Studies in Belgium	Rajabi Hamedani, S., Kuppens, T., Malina, R., Bocci, E., Colantoni, A., & Villarini, M.	2019	Energies	1. Agricultural crop residue 2. Animal manure	Pyrolysis			Biochar	Limburg, Belgium	Literature	Ecoinvent	SimaPro	Impact2002+, CML	GWP, acidification, eutrophication, O3 layer, human and eco-toxicity, land use, resource depletion (Impact2002+, CML)				Scenario and % change
Biochar and Hydrochar from Agricultural Residues for Soil Conditioning: Life Cycle Assessment and Microbially Mediated C and N Cycles	Li, X., Wang, R., Shao, C., Li, D., Bai, S., Hou, N., & Zhao, X.	2022	ACS Sustainable Chemistry & Engineering	1. Agricultural crop residue 2. Animal manure	1. Pyrolysis 2. Hydrothermal carbonization			1. Biochar 2. Hydrochar	Hei Longjiang Province, China	Literature	Ecoinvent	OpenLCA	ReCiPe	GWP, acidification, eutrophication, O3 layer, smog, particulate matter, human and eco-toxicity, land use, resource depletion				Scenario
The levelized cost of negative CO2 emissions from thermochemical conversion of biomass coupled with carbon capture and storage	Cheng, F., Small, A. A., & Colosi, L. M.	2021	Energy Conversion and Management	1. Agricultural crop residue 2. Forest residue 3. Organic municipal solid waste	1. Pyrolysis 2. Gasification 3. Hydrothermal carbonization			1. Biochar 2. Syngas 3. Hydrochar	Virginia, USA	Literature	Literature		GREET	GWP	NPV, levelized cost of energy			Scenario
Life cycle assessment of olive pomace valorisation through pyrolysis	Parascanu, M. M., Gamero, M. P., Sánchez, P., Soreanu, G., Valverde, J. L., & Sanchez-Silva, L.	2018	Renewable Energy	Agricultural crop residue	Pyrolysis			1. Biochar 2. Bio-oil	Toledo, Spain	Simulation	Ecoinvent	SimaPro	ReCiPe	GWP, acidification, eutrophication, smog, O3 layer, particulate matter, human and eco-toxicity, land use, resource depletion				Scenario
Is biochar or straw-bale construction a better carbon storage from a life cycle perspective?	Mattila, T., Grönroos, J., Judl, J., & Korhonen, M. R.	2012	Process Safety and Environmental Protection	Agricultural crop residue	Pyrolysis			Biochar	Finland	Literature	Ecoinvent		IPCC	GWP				Scenario
A life cycle assessment of advanced biofuel production from a hectare of corn	Kauffman, N., Hayes, D., & Brown, R.	2011	Fuel	Agricultural crop residue	Pyrolysis			1. Bio-oil 2. Biochar	USA	Literature	Literature		GREET	GWP				Scenario and % change
Biomass Pyrolysis for Biochar or Energy Applications? A Life Cycle Assessment	Peters, J. F., Iribarren, D., & Dufour, J.	2015	Environmental Science & Technology	Agricultural crop residue	Pyrolysis			Biochar	Spain	Simulation	Ecoinvent	SimaPro	CML	GWP, acidification, eutrophication, resource depletion				Scenario
Life Cycle Environmental and Economic Tradeoffs of Using Fast Pyrolysis Products for Power Generation	Pourhashem, G., Spatari, S., Boateng, A. A., McAloon, A. J., & Mullen, C. A.	2013	Energy & Fuels	Agricultural crop residue	Pyrolysis			1. Bio-oil 2. Biochar	Pennsylvania, USA	Simulation	Literature	SimaPro	IPCC	GWP	Capital investment, O&M cost, revenue		Monte Carlo	Scenario and % change
Life cycle assessment of the production of hydrogen and transportation fuels from corn stover via fast pyrolysis	Zhang, Y., Hu, G., & Brown, R. C.	2013	Environmental Research Letters	Agricultural crop residue	Pyrolysis			Bio-oil	USA	Simulation	Ecoinvent and USLCI	SimaPro	IPCC, TRACI	GWP (IPCC) Acidification, eutrophication, O3 layer, smog, human and eco-toxicity (TRACI)				Scenario and % change
Comparative life cycle assessment (LCA) of bio-oil production from fast pyrolysis and hydrothermal liquefaction of oil palm empty fruit bunch (EFB)	Chan, Y. H., Tan, R. R., Yusup, S., Lam, H. L., & Quitain, A. T.	2016	Clean Technologies and Environmental Policy	Agricultural crop residue	1. Pyrolysis 2. Hydrothermal liquefaction			1. Bio-oil 2. Biocrude	Malaysia	Simulation	USLCI		CML	GWP, acidification, eutrophication, smog, human toxicity				Scenario and % change
Comparative life cycle assessment (LCA) of biofuel production via corn stover: fermentation to ethanol, pyrolysis to bio-oil, and gasification to jet fuel	Sun, H., Luo, Z., Li, S., Xue, S., Zhou, Q., Wei, T., & Du, L.	2021	Biomass Conversion and Biorefinery	Agricultural crop residue	1. Pyrolysis 2. Gasification			1. Bio-oil 2. Syngas	China	Simulation	GaBi	Gabi	CML	GWP, acidification, eutrophication, O3 layer, human toxicity				Scenario and % change
Gasification versus fast pyrolysis bio-oil production: A life cycle assessment	Alcazar-Ruiz, A., Ortiz, M. L., Dorado, F., & Sanchez-Silva, L.	2022	Journal of Cleaner Production	Agricultural crop residue	1. Pyrolysis 2. Gasification			1. Bio-oil 2. Syngas	Castilla-La Mancha, Spain	Simulation	Ecoinvent	SimaPro	ReCiPe	GWP, acidification, eutrophication, O3 layer, smog, human toxicity, resource depletion			Monte Carlo	Scenario
Life Cycle Assessment of Biochar Systems: Estimating the Energetic, Economic, and Climate Change Potential	Roberts, K. G., Gloy, B. A., Joseph, S., Scott, N. R., & Lehmann, J.	2010	Environmental Science & Technology	1. Agricultural crop residue 2. Organic Municipal solid waste	Pyrolysis			Biochar	Fulton county, Illinois, USA	Literature	Literature	MS Excel	IPCC	GWP	Collection and transportation, O&M cost			Scenario and % change
Application of Hydroprocessing, Fermentation, and Anaerobic Digestion in a Carbon-Negative Pyrolysis Refinery	Ganguly, A., Martin, I. M., Brown, R. C., & Wright, M. M.	2020	ACS Sustainable Chemistry & Engineering	Agricultural crop residue	Pyrolysis			Biochar	Midwestern USA	Simulation	USLCI		GREET	GWP	Capital investment, O&M cost, NPV, IRR, MSP			Scenario and % change
Techno-economic and environmental analysis of bio-oil production from forest residues via non-catalytic and catalytic pyrolysis processes	van Schalkwyk, D. L., Mandegari, M., Farzad, S., & Görgens, J. F.	2020	Energy Conversion and Management	Forest residue	Pyrolysis			1. Biochar 2. Bio-oil	South Africa	Simulation	Literature	SimaPro	IPCC	GWP	Capital investment, O&M cost, NPV, IRR, MSP			Scenario and % change
Life cycle perspective of bio-oil and biochar production from hardwood biomass; what is the optimum mix and what to do with it?	Lu, H. R., & El Hanandeh, A.	2019	Journal of Cleaner Production	Forest residue	Pyrolysis			1. Biochar 2. Bio-oil	Queensland, Australia	Literature	Ecoinvent and AusLCI	SimaPro	CML	GWP, acidification, eutrophication, human toxicity, resource depletion	LCC		Monte Carlo	Scenario
Life-cycle analysis of drop-in biojet fuel produced from British Columbia forest residues and wood pellets via fast-pyrolysis	Ringsred, A., van Dyk, S., & Saddler, J. J.	2021	Applied Energy	Forest residue	Pyrolysis			Bio-oil	British Columbia, Canada	Simulation	GHGenius		IPCC	GWP				Scenario and % change
Impacts of biochar concentration on the growth performance of a leafy vegetable in a tropical city and its global warming potential	Shen, Y., Song, S., Thian, B. W. Y., Fong, S. L., Ee, A. W. L., Arora, S., ... & Wang, C. H.	2020	Journal of Cleaner Production	Forest residue	Pyrolysis			Biochar	Singapore	Literature	Ecoinvent		CML	GWP				Scenario
Techno-economic assessment of biomass slow pyrolysis into different biochar and methanol concepts	Shabangu, S., Woolf, D., Fisher, E. M., Angenent, L. T., & Lehmann, J.	2014	Fuel	Forest residue	1. Pyrolysis 2. Gasification			1. Biochar 2. Syngas	USA	Literature	Literature				IRR			Scenario
Pyrolysis of switchgrass in an auger reactor for biochar production: A greenhouse gas and energy impacts assessment	Brassard, P., Godbout, S., Pelletier, F., Raghavan, V., & Palacios, J. H.	2018	Biomass and Bioenergy	Agricultural crop residue	Pyrolysis			Biochar	Quebec, Canada	Primary	Literature		IPCC	GWP				Scenario
Biofuels via Fast Pyrolysis of Perennial Grasses: A Life Cycle Evaluation of Energy Consumption and Greenhouse Gas Emissions	Zaimes, G. G., Soratana, K., Harden, C. L., Landis, A. E., & Khanna, V.	2015	Environmental Science & Technology	Agricultural crop residue	Pyrolysis			Bio-oil	USA	Simulation	Ecoinvent		IPCC	GWP	ROI		Monte Carlo	Scenario and % change
An economic and environmental assessment of biofuel produced via microwave-assisted catalytic pyrolysis of forest residues	Zhu, H., Saddler, J., & Bi, X.	2022	Energy Conversion and Management	Forest residue	Pyrolysis			1. Biochar 2. Bio-oil	Prince George, British Columbia, Canada	Simulation	USLCI		IPCC	GWP	NPV, PBP, MSP			% change
Pyrolysis of invasive woody vegetation for energy and biochar has climate change mitigation potential	Simmons, A. T., Cowie, A. L., & Waters, C. M.	2021	Science of The Total Environment	Forest residue	Pyrolysis			Biochar	New South Wales, Australia	Literature	Ecoinvent and AusLCI	SimaPro	IPCC	GWP				Scenario and % change
Life cycle assessment of gasoline and diesel produced via fast pyrolysis and hydroprocessing	Hsu, D. D.	2012	Biomass and Bioenergy	Forest residue	Pyrolysis			Bio-oil	USA	Simulation	Ecoinvent and Literature	SimaPro	GREET	GWP			Monte Carlo	Scenario
Evaluation of fast and slow pyrolysis methods for bio-oil and activated carbon production from eucalyptus wastes using a life cycle assessment approach	Heidari, A., Khaki, E., Younesi, H., & Lu, H. R.	2019	Journal of Cleaner Production	Forest residue	Pyrolysis			Bio-oil	Iran	Primary	Ecoinvent	SimaPro	CML	GWP, acidification, eutrophication, O3 layer, smog, human and eco-toxicity, resource depletion				Scenario and % change
Environmental, exergetic and economic tradeoffs of catalytic- and fast pyrolysis-to-renewable diesel	Spatari, S., Larnaudie, V., Mannoh, I., Wheeler, M. C., Macken, N. A., Mullen, C. A., & Boateng, A. A.	2020	Renewable Energy	Forest residue	Pyrolysis			Bio-oil	Maine, USA	Simulation	Ecoinvent and Literature		GREET	GWP	MSP			Scenario
Framework for consequential life cycle assessment of pyrolysis biorefineries: A case study for the conversion of primary forestry residues	Brassard, P., Godbout, S., & Hamelin, L.	2021	Renewable and Sustainable Energy Reviews	Forest residue	Pyrolysis			1. Biochar 2. Bio-oil	France	Literature	Ecoinvent	SimaPro	EF	GWP, acidification, eutrophication, O3 layer, smog, human and eco-toxicity, land use, resource depletion				Scenario and % change
Supplying renewable energy for Canadian cement production: Life cycle assessment of bioenergy from forest harvest residues using mobile fast pyrolysis units	Ayer, N. W., & Dias, G.	2018	Journal of Cleaner Production	Forest residue	Pyrolysis			1. Biochar 2. Bio-oil	Quebec, Canada	Primary	Ecoinvent	OpenLCA	TRACI	GWP, acidification, eutrophication, O3 layer, smog, human toxicity				Scenario
Comparative Life Cycle Assessment of Woodchip Uses in Pyrolysis and Combined Heat and Power Production in Latvia	Klavina, K., Romagnoli, F., & Blumberga, D.	2017	Energy Procedia	Forest residue	Pyrolysis			Biochar	Latvia	Literature	Ecoinvent	SimaPro	Impact2002+	GWP, acidification, eutrophication, O3 layer, human and eco-toxicity, land use, resource depletion				Scenario
Life-cycle assessment to unravel co-benefits and trade-offs of large-scale biochar deployment in Norwegian agriculture	Tisserant, A., Morales, M., Cavalett, O., O'Toole, A., Weldon, S., Rasse, D. P., & Cherubini, F.	2022	Resources, Conservation and Recycling	Forest residue	Pyrolysis			Biochar	Norway	Simulation	Ecoinvent		ReCiPe	GWP, acidification, eutrophication, O3 layer, particulate matter, smog, eco-toxicity			Monte Carlo	Scenario and % change
Dynamic life-cycle carbon analysis for fast pyrolysis biofuel produced from pine residues: implications of carbon temporal effects	Lan, K., Ou, L., Park, S., Kelley, S. S., Nepal, P., Kwon, H., ... & Yao, Y.	2021	Biotechnology for Biofuels	Forest residue	Pyrolysis			1. Biochar 2. Bio-oil	USA	Simulation	Literature		GREET, IPCC	GWP (GREET, IPCC)			Monte Carlo	Scenario
Life cycle environmental impact assessment of biochar-based bioenergy production and utilization in Northwestern Ontario, Canada	Homagain, K., Shahi, C., Luckai, N., & Sharma, M.	2015	Journal of Forestry Research	Forest residue	Pyrolysis			Biochar	Ontario, Canada	Simulation	Ecoinvent and USLCI	SimaPro	Ecoindicator99	GWP, acidification, eutrophication, O3 layer, human and eco-toxicity, resource depletion				Scenario
Life-Cycle Assessment of Pyrolysis Bio-Oil Production	Steele, P., Puettmann, M. E., Penmetsa, V. K., & Cooper, J. E.	2012	Forest Products Journal	Forest residue	Pyrolysis			Bio-oil	South-eastern USA	Simulation	USLCI	SimaPro	TRACI	GWP, acidification, eutrophication, O3 layer, smog, human toxicity				Scenario
Dynamic Life-Cycle Analysis of Fast Pyrolysis Biorefineries: Impacts of Feedstock Moisture Content and Particle Size	Ou, L., & Cai, H.	2020	ACS Sustainable Chemistry & Engineering	Forest residue	Pyrolysis			1. Biochar 2. Bio-oil	USA	Literature	USLCI		GREET	GWP			Monte Carlo	% change
Life-cycle assessment and techno-economic analysis of biochar produced from forest residues using portable systems	Sahoo, K., Upadhyay, A., Runge, T., Bergman, R., Puettmann, M., & Bilek, E.	2021	The International Journal of Life Cycle Assessment	Forest residue	Pyrolysis			Biochar	Western USA	Primary	Literature	SimaPro	TRACI	GWP	MSP			Scenario and % change
Life cycle assessment of transportation fuels from biomass pyrolysis	Iribarren, D., Peters, J. F., & Dufour, J.	2012	Fuel	Forest residue	Pyrolysis			Bio-oil	Soria, Spain	Primary	Ecoinvent	SimaPro	CML	GWP, acidification, eutrophication, O3 layer, smog, land use				Scenario
Life cycle assessment of biochar produced from forest residues using portable systems	Puettmann, M., Sahoo, K., Wilson, K., & Oneil, E.	2020	Journal of Cleaner Production	Forest residue	Pyrolysis			Biochar	California, USA	Primary	Literature	SimaPro	TRACI	GWP				Scenario
Life cycle assessment of electricity generation using fast pyrolysis bio-oil	Fan, J., Kalnes, T. N., Alward, M., Klinger, J., Sadehvandi, A., & Shonnard, D. R.	2011	Renewable Energy	Forest residue	Pyrolysis			Bio-oil	USA	Literature	Literature	SimaPro	IPCC	GWP				Scenario
Life Cycle Analysis of Decentralized Preprocessing Systems for Fast Pyrolysis Biorefineries with Blended Feedstocks in the Southeastern United States	Lan, K., Ou, L., Park, S., Kelley, S. S., & Yao, Y.	2020	Energy Technology	Forest residue	Pyrolysis			Bio-oil	Southeastern USA	Literature	Ecoinvent and USLCI		IPCC	GWP				Scenario and % change
Techno-Economic Analysis of decentralized preprocessing systems for fast pyrolysis biorefineries with blended feedstocks in the southeastern United States	Lan, K., Ou, L., Park, S., Kelley, S. S., English, B. C., Yu, T. E., ... & Yao, Y.	2021	Renewable and Sustainable Energy Reviews	Forest residue	Pyrolysis			1. Biochar 2. Bio-oil	Southeastern USA	Literature	Literature				NPV, IRR, MSP			Scenario and % change
Prospective Life Cycle Assessment of Large-Scale Biochar Production and Use for Negative Emissions in Stockholm	Azzi, E. S., Karltun, E., & Sundberg, C.	2019	Environmental Science & Technology	Forest residue	Pyrolysis			Biochar	Stockholm, Sweden	Simulation	Ecoinvent		IPCC	GWP			Monte Carlo	Scenario
Life cycle assessment of fast pyrolysis of municipal solid waste in North Carolina of USA	Wang, H., Wang, L., & Shahbazi, A.	2015	Journal of Cleaner Production	Organic municipal solid waste	Pyrolysis			Bio-oil	North Carolina, USA	Literature	GaBi	GaBi	CML	GWP, acidification, eutrophication, O3 layer, smog, human and eco-toxicity				Scenario and % change
Techno-economic analysis and life cycle assessment of microwave co-pyrolysis of food waste and low-density polyethylene	Neha, S., Ramesh, K. P. K., & Remya, N.	2022	Sustainable Energy Technologies and Assessments	Organic municipal solid waste	Pyrolysis			1. Biochar 2. Bio-oil	India	Primary	GaBi	GaBi	CML	GWP, acidification, eutrophication, smog, human toxicity	Capital investment, O&M cost, IRR
Environmental and economic impacts of biochar production and agricultural use in six developing and middle-income countries	Owsianiak, M., Lindhjem, H., Cornelissen, G., Hale, S. E., Sørmo, E., & Sparrevik, M.	2021	Science of the Total Environment	Organic municipal solid waste	1. Pyrolysis 2. Composting			1. Biochar 2. Nutrients	Ethiopia, Indonesia, Kenya, Peru, Vietnam, and China	Literature	Ecoinvent	SimaPro	ReCiPe	GWP, acidification, eutrophication, O3 layer, smog, particulate matter, human and eco-toxicity, land use, resource depletion	Capital investment, O&M cost, collection and transportation cost, revenues, NPV	Pedigree matrix	Monte Carlo	Scenario
Life cycle assessment of pyrolysis, gasification and incineration waste-to-energy technologies: Theoretical analysis and case study of commercial plants	Dong, J., Tang, Y., Nzihou, A., Chi, Y., Weiss-Hortala, E., & Ni, M.	2018	Science of The Total Environment	Organic municipal solid waste	1. Pyrolysis 2. Composting			1. Biochar 2. Syngas	United Kingdom	Literature	Literature		EDIP	GWP, acidification, eutrophication, smog, human and eco-toxicity				Scenario and % change
Life Cycle Assessment and Technoeconomic Analysis of Thermochemical Conversion Technologies Applied to Poultry Litter with Energy and Nutrient Recovery	Bora, R. R., Lei, M., Tester, J. W., Lehmann, J., & You, F.	2020	ACS Sustainable Chemistry & Engineering	Animal manure	1. Pyrolysis 2. Gasification 3. Hydrothermal liquefaction 4. Hydrothermal carbonization			1. Biochar 2. Bio-oil 3. Syngas 4. Bio-crude 5. Hydrochar	New York, USA	Literature	Ecoinvent		Impact2002+	GWP, acidification, eutrophication, O3 layer, human and eco-toxicity, land use, resource depletion	Capital investment, O&M cost, collection and transportation cost, revenues			Scenario and % change
Poultry Waste Valorization via Pyrolysis Technologies: Economic and Environmental Life Cycle Optimization for Sustainable Bioenergy Systems	Zhao, N., Lehmann, J., & You, F.	2020	ACS Sustainable Chemistry & Engineering	Animal manure	Pyrolysis			Biochar	Georgia, USA	Simulation	Ecoinvent		IPCC	GWP	Capital investment, O&M cost, collection and transportation cost, revenues			Scenario and % change
Techno-economic and environmental assessments for nutrient-rich biochar production from cattle manure: A case study in Idaho, USA	Struhs, E., Mirkouei, A., You, Y., & Mohajeri, A.	2020	Applied Energy	Animal manure	Pyrolysis			Biochar	Idaho, USA	Simulation	Literature	OpenLCA	CML	GWP, acidification, eutrophication, O3 layer, smog, human and eco-toxicity	Capital investment, O&M cost			Scenario
Multivariate optimisation study and life cycle assessment of microwave-induced pyrolysis of horse manure for waste valorisation and management	Mong, G. R., Chong, C. T., Ng, J. H., Chong, W. W. F., Ong, H. C., & Tran, M. V.	2021	Energy	Animal manure	Pyrolysis			1. Biochar 2. Bio-oil	Selangor, Malaysia	Primary	Ecoinvent and GaBi		IPCC, CML	GWP (IPCC) Acidification, eutrophication, smog, human toxicity (CML)				Scenario and % change
Comparative life-cycle assessment of pyrolysis processes for producing bio-oil, biochar, and activated carbon from sewage sludge	Huang, C., Mohamed, B. A., & Li, L. Y.	2022	Resources, Conservation and Recycling	Municipal sewage sludge	Pyrolysis			1. Biochar 2. Bio-oil	Western Canada	Simulation	Ecoinvent	OpenLCA	ReCiPe	GWP, acidification, eutrophication, O3 layer, smog, particulate matter, human and eco-toxicity, land use, resource depletion)	O&M costs, revenues, NPV			Scenario and % change
Carbon balance analysis of sewage sludge biochar-to-soil system	Sun, H., Luo, L., Wang, D., Liu, W., Lan, Y., Yang, T., ... & Liu, Z.	2022	Journal of Cleaner Production	Municipal sewage sludge	Pyrolysis			Biochar	Wangdu, Hebei, China	Primary	Literature		IPCC	GWP				% change
Comparative life cycle assessment of sludge management: A case study of Xiamen, China	Lishan, X., Tao, L., Yin, W., Zhilong, Y., & Jiangfu, L.	2018	Journal of Cleaner Production	Municipal sewage sludge	Pyrolysis			Biochar	Xiamen, China	Literature	Literature	GaBi	ReCiPe	GWP, acidification, eutrophication, O3 layer, particulate matter, resource depletion	NPV, PBP			Scenario and % change
Pyrolysis as an economical and ecological treatment option for municipal sewage sludge	Barry, D., Barbiero, C., Briens, C., & Berruti, F.	2019	Biomass and Bioenergy	Municipal sewage sludge	Pyrolysis			Biochar	London, Ontario, Canada	Primary	Literature	OpenLCA	CML	GWP, eco-toxicity	Capital investment, O&M costs, NPV			Scenario and % change
Integrated gasification and plasma cleaning for waste treatment: A life cycle perspective	Evangelisti, S., Tagliaferri, C., Clift, R., Lettieri, P., Taylor, R., & Chapman, C.	2015	Waste Management	1. Forest residue 2. Organic municipal solid waste	Gasification			Syngas	United Kingdom	Simulation	GaBi	GaBi	CML, USEtox	GWP, acidification, eutrophication, O3 layer, smog, resource depletion (CML) Human and eco-toxicity (USEtox)				Scenario
Co-gasification of woody biomass and chicken manure: Syngas production, biochar reutilization, and cost-benefit analysis	Ng, W. C., You, S., Ling, R., Gin, K. Y. H., Dai, Y., & Wang, C. H.	2017	Energy	1. Forest residue 2. Animal manure	Gasification			Syngas	Singapore	Primary	Literature				NPV		Monte Carlo
Life cycle environmental sustainability of lignocellulosic ethanol produced in integrated thermo-chemical biorefineries	Jeswani, H. K., Falano, T., & Azapagic, A.	2015	Biofuels, Bioproducts and Biorefining	1. Agricultural crop residue 2. Forest residue	Gasification			Syngas	United Kingdom	Simulation	Ecoinvent	GaBi	CML	GWP, acidification, eutrophication, O3 layer, smog, human and eco-toxicity, land use, resource depletion				Scenario
Life cycle assessment of hydrogen production from biomass gasification. Evaluation of different Spanish feedstocks	Moreno, J., & Dufour, J.	2013	International Journal of Hydrogen Energy	1. Agricultural crop residue 2. Forest residue	Gasification			Syngas	Spain	Literature	Ecoinvent	GaBi	CML	GWP, acidification, eutrophication				Scenario
Comparison of the co-gasification of sewage sludge and food wastes and cost-benefit analysis of gasification- and incineration-based waste treatment schemes	You, S., Wang, W., Dai, Y., Tong, Y. W., & Wang, C. H.	2016	Bioresource Technology	1. Organic municipal solid waste 2. Municipal sewage sludge	Gasification			Syngas	Singapore	Literature	Literature				NPV, benefit to cost ratio, IRR		Monte Carlo	Scenario and % change
Hydrothermal Gasification of Waste Biomass: Process Design and Life Cycle Asessment	Luterbacher, J. S., Fröling, M., Vogel, F., Maréchal, F., & Tester, J. W.	2009	Environmental Science & Technology	1. Forest residue 2. Animal manure	Gasification			Syngas	Switzerland	Simulation	Ecoinvent		IPCC, Ecoindicator99	GWP (IPCC, Ecoindicator99)				Scenario
Life cycle analysis of palm kernel shell gasification for supplying heat to an asphalt mixing plant	Pranolo, S. H., Setyono, P., & Fauzi, M. A.	2020	Waste Disposal & Sustainable Energy	Agricultural crop residue	Gasification			Syngas	Indonesia	Literature	Literature	OpenLCA	TRACI	GWP				Scenario
Life cycle assessment of producer gas derived from coconut shell and its comparison with coal gas: an Indian perspective	Sreejith, C. C., Muraleedharan, C., & Arun, P.	2013	International Journal of Energy and Environmental Engineering	Agricultural crop residue	Gasification			Syngas	Kerala, India	Literature	Ecoinvent	SimaPro	Impact2002+	GWP, acidification, eutrophication, O3 layer, human and eco-toxicity, land use, resource depletion				Scenario
The corn cob gasification-based renewable energy recovery in the life cycle environmental performance of seed-corn supply chain: An Ecuadorian case study	Aseffe, J. A. M., González, A. M., Jaén, R. L., & Lora, E. E. S.	2021	Renewable Energy	Agricultural crop residue	Gasification			Syngas	Los Rios and Guayas, Ecuador	Primary	Ecoinvent	SimaPro	Impact2002+	GWP, eutrophication, O3 layer, human and eco-toxicity, resource depletion				Scenario and % change
Energy Efficiency and Life Cycle Assessment with System Dynamics of Electricity Production from Rice Straw Using a Combined Gasification and Internal Combustion Engine	Reaño, R. L., de Padua, V. A. N., & Halog, A. B.	2021	Energies	Agricultural crop residue	Gasification			Syngas	Philippines	Simulation	Ecoinvent	OpenLCA	ReCiPe	GWP, acidification, eutrophication, smog, particulate matter, eco-toxicity
Life cycle assessment of two alternative bioenergy systems involving Salix spp. biomass: Bioethanol production and power generation	González-García, S., Iribarren, D., Susmozas, A., Dufour, J., & Murphy, R. J.	2012	Applied Energy	Agricultural crop residue	Gasification			Syngas	Sweden	Simulation	Ecoinvent	SimaPro	CML	GWP, acidification, eutrophication, O3 layer, smog, land use, resource depletion				Scenario and % change
Evaluation of the Environmental Performance of Syngas Production from Sugarcane Bagasse and Straw	Cardoso, F., Sakamoto, H., Moore, C., Ushima, A., & Kulay, L.	2018	Chemical Engineering Transactions	Agricultural crop residue	Gasification			Syngas	São Paulo, Brazil	Simulation	Ecoinvent and Literature		IPCC	GWP				Scenario
Comparative life-cycle assessment of maize cobs, maize stover and wheat stalks for the production of electricity through gasification vs traditional coal power electricity in South Africa	Mdhluli, F. T., & Harding, K. G.	2021	Cleaner Environmental Systems	Agricultural crop residue	Gasification			Syngas	South Africa	Literature	Ecoinvent	SimaPro	ReCiPe	GWP, acidification, eutrophication, O3 layer, smog, particulate matter, human and eco-toxicity, land use, resource depletion				Scenario and % change
Hybrid life-cycle assessment for energy consumption and greenhouse gas emissions of a typical biomass gasification power plant in China	Yang, Q., Zhou, H., Zhang, X., Nielsen, C. P., Li, J., Lu, X., ... & Chen, H.	2018	Journal of Cleaner Production	Agricultural crop residue	Gasification			Syngas	Yancheng city, Jiangsu, China	Primary	Literature		IPCC	GWP	NPV, IRR
Hydrogen production via biomass gasification—A life cycle assessment approach	Koroneos, C., Dompros, A., & Roumbas, G.	2008	Chemical Engineering and Processing: Process Intensification	Agricultural crop residue	Gasification			Syngas	Greece	Primary	Literature		EcoIndicator95	GWP, acidification, eutrophication, O3 layer, human toxicity				Scenario
Delving into sensible measures to enhance the environmental performance of biohydrogen: A quantitative approach based on process simulation, life cycle assessment and data envelopment analysis	Martín-Gamboa, M., Iribarren, D., Susmozas, A., & Dufour, J.	2016	Bioresource Technology	Agricultural crop residue	Gasification			Syngas	Toledo, Spain	Simulation	Ecoinvent	SimaPro	IPCC, CML, USEtox	GWP (IPCC) Acidification, eutrophication, O3 layer, smog, land use, resource depletion (CML) Eco-toxicity (USEtox)
Life cycle energy and environmental benefits of generating electricity from willow biomass	Heller, M. C., Keoleian, G. A., Mann, M. K., & Volk, T. A.	2004	Renewable Energy	Agricultural crop residue	Gasification			Syngas	Dunkirk, New York, USA	Literature	DEAM	TEAM	IPCC	GWP				Scenario
Life-cycle assessment of hydrogen production via catalytic gasification of wheat straw in the presence of straw derived biochar catalyst	Loy, A. C. M., Alhazmi, H., Lock, S. S. M., Yiin, C. L., Cheah, K. W., Chin, B. L. F., ... & Yusup, S.	2021	Bioresource Technology	Agricultural crop residue	Gasification			Syngas	Al-Hasa Oasis, Saudi Arabia	Primary	Ecoinvent		Impact2002+	GWP, acidification, eutrophication, O3 layer, human and eco-toxicity, land use, resource depletion				Scenario and % change
Hydrogen from wood gasification with CCS – a techno-environmental analysis of production and use as transport fuel	Antonini, C., Treyer, K., Moioli, E., Bauer, C., Schildhauer, T. J., & Mazzotti, M.	2021	Sustainable Energy & Fuels	Forest residue	Gasification			Syngas	Germany and Sweden	Simulation	Ecoinvent	Brightway2	IPCC, ILCD	GWP (IPCC) O3 layer, smog, human and eco-toxicity, land use, resource depletion (ILCD)				% change
Life cycle assessment of forest-based biomass for bioenergy: A case study in British Columbia, Canada	Maier, J. M., Sowlati, T., & Salazar, J.	2019	Resources, Conservation and Recycling	Forest residue	Gasification			Syngas	British Columbia, Canada	Literature	Ecoinvent		TRACI	GWP, acidification, eutrophication, O3 layer, smog, human and eco-toxicity, resource depletion				% change
A life cycle evaluation of wood pellet gasification for district heating in British Columbia	Pa, A., Bi, X. T., & Sokhansanj, S.	2011	Bioresource Technology	Forest residue	Gasification			Syngas	British Columbia, Canada	Literature	Ecoinvent	SimaPro	Impact2002+	GWP, acidification, eutrophication, O3 layer, human and eco-toxicity, land use				Scenario
Life-Cycle Assessment of Bioethanol from Pine Residues via Indirect Biomass Gasification to Mixed Alcohols	Daystar, J., Reeb, C., Venditti, R., Gonzalez, R., & Puettmann, M. E.	2012	Forest Products Journal	Forest residue	Gasification			Syngas	Southeastern USA	Simulation	USLCI	SimaPro	TRACI	GWP, acidification, eutrophication				Scenario and % change
Life Cycle Performance of Hydrogen Production via Agro-Industrial Residue Gasification—A Small Scale Power Plant Study	Rajabi Hamedani, S., Villarini, M., Colantoni, A., Moretti, M., & Bocci, E.	2018	Energies	Forest residue	Gasification			Syngas	Italy	Primary	Literature		CML	GWP, acidification, eutrophication, smog				Scenario
Assessing Options for Electricity Generation from Biomass on a Life Cycle Basis: Environmental and Economic Evaluation	Jeswani, H. K., Gujba, H., & Azapagic, A.	2011	Waste and Biomass Valorization	1. Agricultural crop residue 2. Forest residue	Gasification			Syngas	South Africa, United Kingdom, Sweden, Ukraine	Literature	Ecoinvent and GEMIS	GaBi	CML	GWP, acidification, eutrophication, smog, human toxicity	Capital investment, collection & transportation costs, O&M costs			Scenario
A Life Cycle Assessment of an Energy-Biochar Chain Involving a Gasification Plant in Italy	Marzeddu, S., Cappelli, A., Ambrosio, A., Décima, M. A., Viotti, P., & Boni, M. R.	2021	Land	Forest residue	Gasification			Syngas	Lunano, Italy	Primary	Ecoinvent	OpenLCA	CML	GWP, acidification, eutrophication, O3 layer, smog, human and eco-toxicity, resource depletion
Bioenergy with carbon capture and storage (BECCS) potential in jet fuel production from forestry residues: A combined Techno-Economic and Life Cycle Assessment approach	Michaga, M. F. R., Michailos, S., Akram, M., Cardozo, E., Hughes, K. J., Ingham, D., & Pourkashanian, M.	2022	Energy Conversion and Management	Forest residue	Gasification			Syngas	United Kingdom	Simulation	Literature	SimaPro	ReCiPe	GWP	Capital investment, O&M costs, MSP		Monte Carlo	Scenario and % change
An energy-biochar chain involving biomass gasification and rice cultivation in Northern Italy	Lugato, E., Vaccari, F. P., Genesio, L., Baronti, S., Pozzi, A., Rack, M., ... & Miglietta, F.	2013	GCB Bioenergy	Forest residue	Gasification			Syngas	Cremona, Italy	Primary	Literature		IPCC	GWP				Scenario and % change
Life Cycle Assessment of Biomass-based Combined Heat and Power Plants	Guest, G., Bright, R. M., Cherubini, F., Michelsen, O., & Strømman, A. H.	2011	Journal of Industrial Ecology	Forest residue	Gasification			Syngas	Nord- and Sør-Trøndelag, Norway	Literature	Ecoinvent		CML	GWP, acidification, eutrophication, O3 layer, smog, human and eco-toxicity, resource depletion				Scenario
Comparative Life Cycle Assessment (LCA) of Construction and Demolition (C&D) Derived Biomass and U.S. Northeast Forest Residuals Gasification for Electricity Production	Nuss, P., Gardner, K. H., & Jambeck, J. R.	2013	Environmental Science & Technology	Forest residue	Gasification			Syngas	Northeastern USA	Literature	Ecoinvent and USLCI	SimaPro	ReCiPe, TRACI	GWP, land use, resource depletion (ReCiPe) Acidification, eutrophication, O3 layer, smog, human toxicity (TRACI)				Scenario and % change
An economic assessment of biomass gasification for rural electrification in Nigeria	Diyoke, C., Idogwu, S., & Ngwaka, U. C.	2014	International Journal of Renewable Energy Technology Research	Forest residue	Gasification			Syngas	Nigeria	Literature	Literature				NPV, levelized cost of energy			% change
Assessment study of an advanced gasification strategy at low temperature for syngas generation	Ramos, A., Teixeira, C. A., & Rouboa, A.	2018	International Journal of Hydrogen Energy	Organic municipal solid waste	Gasification			Syngas	Europe	Literature	GaBi	GaBi	CML	GWP, acidification, eutrophication, O3 layer, smog, human and eco-toxicity, resource depletion				Scenario
Environmental and exergetic life cycle assessment of incineration- and gasification-based waste to energy systems in China	Tang, Y., Dong, J., Li, G., Zheng, Y., Chi, Y., Nzihou, A., ... & Ye, C.	2020	Energy	Organic municipal solid waste	Gasification			Syngas	Hangzhou, China	Literature	GaBi	GaBi	EDIP	GWP, acidification, eutrophication, smog				Scenario
Municipal solid waste conversion to transportation fuels: a life-cycle estimation of global warming potential and energy consumption	Pressley, P. N., Aziz, T. N., DeCarolis, J. F., Barlaz, M. A., He, F., Li, F., & Damgaard, A.	2014	Journal of Cleaner Production	Organic municipal solid waste	Gasification			Syngas	North Carolina, USA	Simulation	Ecoinvent		IPCC	GWP				Scenario and % change
Life cycle assessment of pyrolysis–gasification as an emerging municipal solid waste treatment technology	Zaman, A. U.	2013	International Journal of Environmental Science and Technology	Organic municipal solid waste	Gasification			Syngas	Sweden	Literature	Literature	SimaPro	CML	GWP, acidification, eutrophication, O3 layer, human and eco-toxicity, resource depletion				Scenario
Environmental Assessment of Municipal Solid Waste by Two-Stage Plasma Gasification	Ramos, A., Teixeira, C. A., & Rouboa, A.	2019	Energies	Organic municipal solid waste	Gasification			Syngas	Europe	Literature	GaBi	GaBi	CML	GWP, acidification, eutrophication, O3 layer, smog, human and eco-toxicity, resource depletion				Scenario
Comparison of waste-to-energy technologies of gasification and incineration using life cycle assessment: Case studies in Finland, France and China	Dong, J., Tang, Y., Nzihou, A., Chi, Y., Weiss-Hortala, E., Ni, M., & Zhou, Z.	2018	Journal of Cleaner Production	Organic municipal solid waste	Gasification			Syngas	Finland, France, and China	Primary	Literature	GaBi	EDIP	GWP, acidification, eutrophication, smog, human and eco-toxicity				Scenario
A Techno-Economic Assessment of Syngas Production by Plasma Gasification of Municipal Solid Waste as a Substitute Gaseous Fuel	Montiel-Bohórquez, N. D., Saldarriaga-Loaiza, J. D., & Pérez, J. F.	2021	Journal of Energy Resources Technology	Organic municipal solid waste	Gasification			Syngas	Medellin, Colombia	Simulation	Literature				Capital investment, O&M cost, levelized cost of energy
Comparative life cycle assessment of solid waste management strategies	Coventry, Z. A., Tize, R., & Karunanithi, A. T.	2016	Clean Technologies and Environmental Policy	Organic municipal solid waste	Gasification			Syngas	Austin, Texas, USA	Simulation	Literature		TRACI	GWP, acidification, eutrophication, O3 layer, smog, human toxicity				Scenario
Comparative Life Cycle Assessment of Gasification and Landfilling for Disposal of Municipal Solid Wastes	Ouedraogo, A. S., Frazier, R. S., & Kumar, A.	2021	Energies	Organic municipal solid waste	Gasification			Syngas	Oklahama, USA	Simulation	USLCI		TRACI	GWP, acidification, eutrophication, smog, human and eco-toxicity				Scenario
Life cycle assessment for hydrothermal carbonization of urban organic solid waste in comparison with gasification process: A case study of Southern Chile	Corvalán, C., Espinoza Pérez, A. T., Díaz‐Robles, L. A., Cubillos, F., Vallejo, F., Gómez, J., ... & Meriño, J. F.	2021	Environmental Progress & Sustainable Energy	Organic municipal solid waste	1. Gasification 2. Hydrothermal carbonization			1. Syngas 2. Hydrochar	Temuco and Padre Las Casas, Chile	Literature	Ecoinvent	OpenLCA	ReCiPe	GWP, acidification, eutrophication, smog, particulate matter, human and eco-toxicity				Scenario
Life cycle assessment-based optimization approaches for sustainable disposal of municipal solid waste	Xu, J., Li, R., Shi, Y., & Deng, Y.	2022	Sustainable Cities and Society	Organic municipal solid waste	Gasification			Syngas	Yunnan province, China	Literature	Literature		IPCC	GWP	Revenue			% change
Life cycle assessment of conventional and two-stage advanced energy-from-waste technologies for municipal solid waste treatment	Evangelisti, S., Tagliaferri, C., Clift, R., Lettieri, P., Taylor, R., & Chapman, C.	2015	Journal of Cleaner Production	Organic municipal solid waste	Gasification			Syngas	Sheffield and Lincolnshire, United Kingdom	Literature	GaBi	GaBi	IPCC, CML	GWP (IPCC) Acidification, eutrophication, smog, human toxicity, resource depletion (CML)				Scenario
Consequential Life Cycle Assessment of Swine Manure Management within a Thermal Gasification Scenario	Sharara, M., Kim, D., Sadaka, S., & Thoma, G.	2019	Energies	Animal manure	Gasification			Syngas	Washington county, Arkansas, USA	Literature	Ecoinvent	SimaPro	Impact2002+	GWP, acidification, eutrophication, resource depletion				Scenario and % change
Life cycle assessment of greenhouse gas emissions of feedlot manure management practices: Land application versus gasification	Wu, H., Hanna, M. A., & Jones, D. D.	2013	Biomass and Bioenergy	Animal manure	Gasification			Syngas	USA	Literature	USLCI		IPCC	GWP				Scenario and % change
An environmental assessment for municipal organic waste and sludge treated by hydrothermal carbonization	Pérez, L. E., Pérez, A. E., Pino-Cortés, E., Vallejo, F., & Díaz-Robles, L. A.	2022	Science of The Total Environment	1. Organic municipal solid waste 2. Municipal sewage sludge	Hydrothermal carbonization			Hydrochar	Chile	Primary	Ecoinvent	SimaPro	ReCiPe	GWP, acidification, eutrophication, O3 layer, particulate matter, human and eco-toxicity, land use, resource depletion				Scenario
Is hydrothermal treatment coupled with carbon capture and storage an energy-producing negative emissions technology?	Cheng, F., Porter, M. D., & Colosi, L. M.	2020	Energy Conversion and Management	1. Agricultural crop residue 2. Forest residue	1. Hydrothermal carbonization 2. Hydrothermal liquefaction			1. Hydrochar 2. Biocrude	USA	Literature	Ecoinvent and USLCI		GREET	GWP	ROI			Scenario
Environmental Performance of Hydrothermal Carbonization of Four Wet Biomass Waste Streams at Industry-Relevant Scales	Owsianiak, M., Ryberg, M. W., Renz, M., Hitzl, M., & Hauschild, M. Z.	2016	ACS Sustainable Chemistry & Engineering	1. Agricultural crop residue 2. Forest residue 3. Organic municipal solid waste	Hydrothermal carbonization			Hydrochar	United Kingdom, Germany, Spain	Primary	Ecoinvent	SimaPro	ILCD	GWP, acidification, eutrophication, O3 layer, smog, particulate matter, human and eco-toxicity, land use, resource depletion		Pedigree matrix	Monte Carlo	Scenario
Life cycle assessment of electricity generation from sugarcane bagasse hydrochar produced by microwave assisted hydrothermal carbonization	Zhang, J., Li, G., & Borrion, A.	2021	Journal of Cleaner Production	Agricultural crop residue	Hydrothermal carbonization			Hydrochar	Brazil, Thailand, Mauritius, China	Primary	Ecoinvent		ReCiPe	GWP, eutrophication, human and eco-toxicity, resource depletion				Scenario and % change
Effect of process parameters on hydrothermal liquefaction of oil palm biomass for bio-oil production and its life cycle assessment	Chan, Y. H., Yusup, S., Quitain, A. T., Tan, R. R., Sasaki, M., Lam, H. L., & Uemura, Y.	2015	Energy Conversion and Management	Agricultural crop residue	Hydrothermal liquefaction			Biocrude	Perak, Malaysia	Primary	Literature		CML	GWP, acidification, eutrophication, smog, human toxicity				% change
Life Cycle Assessment (LCA) of Production and Fractionation of Bio-Oil Derived from Palm Kernel Shell: a Gate-to-Gate Case Study	Chan, Y. H., Tan, R. R., Yusup, S., Quitain, A. T., Loh, S. K., & Uemura, Y.	2018	Process Integration and Optimization for Sustainability	Agricultural crop residue	Hydrothermal liquefaction			Biocrude	Perak, Malaysia	Literature	GaBi	GaBi	CML	GWP, acidification, eutrophication, smog, human toxicity				Scenario
Energy Recovery from Olive Pomace by Hydrothermal Carbonization on Hypothetical Industrial Scale: a LCA Perspective	Mendecka, B., Lombardi, L., Micali, F., & De Risi, A.	2020	Waste and Biomass Valorization	Agricultural crop residue	Hydrothermal carbonization			Hydrochar	Italy	Primary	Ecoinvent		ILCD	GWP, acidification, eutrophication, eco-toxicity				Scenario and % change
Life-cycle assessment of transportation biofuels from hydrothermal liquefaction of forest residues in British Columbia	Nie, Y., & Bi, X.	2018	Biotechnology for Biofuels	Forest residue	Hydrothermal liquefaction			Biocrude	British Columbia, Canada	Literature	Ecoinvent and USLCI	SimaPro	IPCC	GWP				Scenario and % change
Techno-economic assessment of the by-products contribution from non-catalytic hydrothermal liquefaction of lignocellulose residues	Magdeldin, M., Kohl, T., & Järvinen, M.	2017	Energy	Forest residue	Hydrothermal liquefaction			Biocrude	Finland	Simulation	Literature				NPV, MSP
TC2015: Life cycle analysis of co-formed coal fines and hydrochar produced in twin-screw extruder (TSE)	Liu, X., Hoekman, S. K., Farthing, W., & Felix, L.	2017	Environmental Progress & Sustainable Energy	Forest residue	Hydrothermal carbonization			Hydrochar	USA	Literature	GaBi and USLCI	GaBi	GREET	GWP	ROI, MSP			% change
Techno-economic assessment of transportation biofuels from hydrothermal liquefaction of forest residues in British Columbia	Nie, Y., & Bi, X. T.	2018	Energy	Forest residue	Hydrothermal liquefaction			Biocrude	British Columbia, Canada	Literature	Ecoinvent and USLCI				Capital investment, O&M costs, MSP			Scenario and % change
Techno-economic analysis of liquid fuel production from woody biomass via hydrothermal liquefaction (HTL) and upgrading	Zhu, Y., Biddy, M. J., Jones, S. B., Elliott, D. C., & Schmidt, A. J.	2014	Applied Energy	Forest residue	Hydrothermal liquefaction			Biocrude	USA	Simulation	Literature				MSP		Monte Carlo	Scenario and % change
Analysis of biomass hydrothermal liquefaction and biocrude-oil upgrading for renewable jet fuel production: The impact of reaction conditions on production costs and GHG emissions performance	Tzanetis, K. F., Posada, J. A., & Ramirez, A.	2017	Renewable Energy	Forest residue	Hydrothermal liquefaction			Biocrude	Sweden	Simulation	Ecoinvent	SimaPro	IPCC	GWP	Capital investment, O&M costs			Scenario and % change
Techno-economic Assessment of Integrated Hydrothermal Liquefaction and Combined Heat and Power Production from Lignocellulose Residues	Magdeldin, M., Kohl, T., & Järvinen, M.	2018	Journal of Sustainable Development of Energy, Water and Environment Systems	Forest residue	Hydrothermal liquefaction			Biocrude	Finland	Simulation	Literature				Capital investment, O&M costs, NPV			Scenario and % change
Assessing the environmental impact of energy production from hydrochar generated via hydrothermal carbonization of food wastes	Berge, N. D., Li, L., Flora, J. R., & Ro, K. S.	2015	Waste Management	Organic municipal solid waste	Hydrothermal carbonization			Hydrochar	Columbia, South Carolina, USA	Literature	Literature	EASETECH	ILCD	GWP, acidification, eutrophication, smog, human and eco-toxicity				Scenario
Evaluation of the energetic and environmental potential of the hydrothermal carbonization of biowaste: Modeling of the entire process chain	Stobernack, N., Mayer, F., Malek, C., & Bhandari, R.	2020	Bioresource Technology	Organic municipal solid waste	Hydrothermal carbonization			Hydrochar	Germany	Primary	Ecoinvent	OpenLCA	ReCiPe	GWP			Monte Carlo	Scenario
Techno-economic Analysis and Life-Cycle Analysis of Renewable Diesel Fuels Produced with Waste Feedstocks	Ou, L., Li, S., Tao, L., Phillips, S., Hawkins, T., Singh, A., ... & Cai, H.	2021	ACS Sustainable Chemistry & Engineering	Animal manure	Hydrothermal liquefaction			Biocrude	USA	Simulation	Literature		GREET	GWP	MSP			Scenario and % change
Hydrothermal Carbonization (HTC) of Sewage Sludge: GHG Emissions of Various Hydrochar Applications	Gievers, F., Loewen, A., & Nelles, M.	2019	Progress in Life Cycle Assessment	Municipal sewage sludge	Hydrothermal carbonization			Hydrochar	Germany	Simulation	Ecoinvent and GaBi	GaBi	ReCiPe	GWP				Scenario
Techno-economic uncertainty analysis of wet waste-to-biocrude via hydrothermal liquefaction	Li, S., Jiang, Y., Snowden-Swan, L. J., Askander, J. A., Schmidt, A. J., & Billing, J. M.	2021	Applied Energy	Municipal sewage sludge	Hydrothermal liquefaction			Biocrude	USA	Simulation	Literature				MSP		Monte Carlo	Scenario
Production of marine biofuels from hydrothermal liquefaction of sewage sludge. Preliminary techno-economic analysis and life-cycle GHG emissions assessment of Dutch case study	Lozano, E. M., Løkke, S., Rosendahl, L. A., & Pedersen, T. H.	2022	Energy Conversion and Management: X	Municipal sewage sludge	Hydrothermal liquefaction			Biocrude	Netherlands	Simulation	Ecoinvent	SimaPro	IPCC	GWP	Capital investment, O&M costs, NPV, MSP		Monte Carlo	Scenario
